# Supplementary material for: Differential Transcriptomic Response of Rainbow Trout to Infection with Two Strains of IPNV
Source: Viruses. 2021 Dec 23;14(1):21. doi: 10.3390/v14010021 (PMC8780770; doi:10.3390/v14010021)
Supplement: Supplementary file 1 [file viruses-14-00021-s001.zip]

Archive with 2 entries (2 files):
- viruses-1468424-supplementary material File S1.xlsx
- viruses-1468424-supplementary material.pdf
