# Supplementary material for: Differential Transcriptomic Response of Rainbow Trout to Infection with Two Strains of IPNV
Source: Viruses. 2021 Dec 23;14(1):21. doi: 10.3390/v14010021 (PMC8780770; doi:10.3390/v14010021)
Supplement: Supplementary file 1 [file viruses-14-00021-s001.zip › viruses-1468424-supplementary material File S1.xlsx]

## Sheet: ALKA vs CTRL 1 dpc
Log₂ fold change	FDR p-value	Gene Rainbow Trout	Description	Gene Human	Description	e value
7.00135	9.34785e-07	LOC110499480	cystatin-like	CST3	cystatin C	3.3e-25
5.71257	0	leg1	protein LEG1 homolog	C6orf58	chromosome 6 open reading frame 58	7.7e-66
5.20499	7.91978e-07	cbln17	cerebellin 17	C1QL2	complement C1q like 2	8.5e-15
4.41293	0.00185263	pla2g3	phospholipase A2 group III	PLA2G3	phospholipase A2 group III	2.1e-63
4.26714	0.000664022	LOC110521313	ceramide kinase	CERK	ceramide kinase	0
4.1113	0.00019609	LOC110493911	helicase with zinc finger domain 2-like	HELZ2	helicase with zinc finger 2	0
3.94815	6.84751e-08	LOC110494831	complement C1q-like protein 2	C1QL2	complement C1q like 2	6.8e-10
3.77452	0.00216846	LOC110523347	OX-2 membrane glycoprotein-like	CD200	CD200 molecule	2.4e-24
3.73342	0.000696447	LOC100135946	stanniocalcin	STC1	stanniocalcin 1	8.8e-90
3.7204	5.69666e-06	LOC110523785	protein phosphatase 1 regulatory subunit 3B-like	PPP1R3B	protein phosphatase 1 regulatory subunit 3B	9e-99
3.70016	0.000677987	cmlc1	cardiac myosin light chain-1	MYL3	myosin light chain 3	5.3e-69
3.65926	0.00171361	leap-2b	liver-expressed antimicrobial peptide 2B	LEAP2	liver enriched antimicrobial peptide 2	9.5e-10
3.63117	0.000535526	LOC110538144	plexin domain-containing protein 1-like	PLXDC1	plexin domain containing 1	8.3e-168
3.62469	4.41591e-12	si	MAM and LDL-receptor class A domain-containing protein 1-like	MAMDC4	MAM domain containing 4	6e-70
3.61098	1.152e-06	LOC110501500	sodium-driven chloride bicarbonate exchanger-like	SLC4A10	solute carrier family 4 member 10	0
3.59265	2.97935e-06	LOC110525399	alpha-1-antitrypsin-like protein CM55-ST	SERPINA1	serpin family A member 1	9.4e-86
3.57957	0.000552372	LOC110529382	apolipoprotein B-100-like	APOB	apolipoprotein B	0
3.56806	0.00108828	LOC110525759	T-box transcription factor TBX5-like	TBX5	T-box transcription factor 5	0
3.56411	0.00557953	LOC110504086	uncharacterized LOC110504086			#N/A
3.54407	0.00453744	LOC110523771	bone morphogenetic protein 10-like	BMP10	bone morphogenetic protein 10	7.7e-132
3.53756	2.61235e-05	LOC110538281	insulin-like growth factor-binding protein complex acid labile subunit	IGFALS	insulin like growth factor binding protein acid labile subunit	0
3.51415	0.000963872	LOC110537810	gastrotropin-like	FABP6	fatty acid binding protein 6	3e-49
3.50378	6.84751e-08	LOC110505002	saxitoxin and tetrodotoxin-binding protein 1-like			#N/A
3.43698	0.000677987	tnni1b	troponin I type 1b (skeletal, slow)	TNNI1	troponin I1, slow skeletal type	6.1e-97
3.38664	0.000931166	LOC110532000	troponin C, slow skeletal and cardiac muscles			#N/A
3.38144	0.000828138	LOC110505588	uncharacterized LOC110505588			#N/A
3.37931	0.00108828	thrsp	thyroid hormone responsive	THRSP	thyroid hormone responsive	8.8e-21
3.37722	1.37094e-07	cd80	CD80-like protein	HHLA2	HERV-H LTR-associating 2	5.6e-08
3.37571	0.00135245	LOC110522582	actin, alpha cardiac	ACTC1	actin alpha cardiac muscle 1	0
3.36992	0.00919752	LOC110509504	glycine amidinotransferase, mitochondrial			#N/A
3.31421	8.74056e-06	elovl5	ELOVL fatty acid elongase 5	ELOVL5	ELOVL fatty acid elongase 5	5.3e-161
3.31196	0.00963737	LOC110492717	troponin T, cardiac muscle isoforms-like	TNNT2	troponin T2, cardiac type	7.8e-69
3.29244	7.21625e-05	LOC110502521	alpha-actinin-2-like	ACTN2	actinin alpha 2	0
3.26525	1.46753e-05	LOC110496393	nuclear receptor subfamily 0 group B member 2-like	NR0B2	nuclear receptor subfamily 0 group B member 2	8e-63
3.23368	0.000514763	LOC100136150	myosin-6	MYH7	myosin heavy chain 7	0
3.23097	5.28539e-07	LOC110487688	type-4 ice-structuring protein LS-12-like			#N/A
3.19865	2.97935e-06	LOC110531076	protein unc-93 homolog A-like	UNC93A	unc-93 homolog A	0
3.19327	0.00407172	mb	myoglobin	MB	myoglobin	9e-27
3.19277	9.34785e-07	ahsg	alpha 2-HS glycoprotein	AHSG	alpha 2-HS glycoprotein	4.7e-36
3.17621	0.00999179	LOC110536497	inward rectifier potassium channel 2-like	KCNJ2	potassium inwardly rectifying channel subfamily J member 2	0
3.14287	0.00963739	LOC110528900	immunoglobulin kappa light chain-like	IGLL5	immunoglobulin lambda like polypeptide 5	4.8e-07
3.11791	0.00106767	LOC110529651	alpha-actinin-2	ACTN2	actinin alpha 2	0
3.10605	0.00299138	LOC110489705	nebulin-like	NEB	nebulin	8.3e-165
3.10163	0.00571757	rrad	Ras-related associated with diabetes	RRAD	RRAD, Ras related glycolysis inhibitor and calcium channel regulator	7e-130
3.07715	0.000636582	LOC110497177	uncharacterized LOC110497177			#N/A
3.07436	0.00219743	aspdh	aspartate dehydrogenase domain containing	ASPDH	aspartate dehydrogenase domain containing	5.5e-61
3.05627	0.00554263	LOC110505594	RNA-binding protein 12B-like	RBM12B	RNA binding motif protein 12B	2.4e-95
3.04993	2.27419e-10	LOC110529381	apolipoprotein B-100-like	APOB	apolipoprotein B	0
3.0406	0.00901175	LOC110509316	substance-P receptor-like	TACR1	tachykinin receptor 1	6.9e-107
3.01911	6.44116e-10	LOC110500798	uncharacterized LOC110500798	TRERF1	transcriptional regulating factor 1	6.1e-37
2.99649	0.00267737	LOC100135934	lipocalin	PTGDS	prostaglandin D2 synthase	2.9e-22
2.98658	0.00186562	LOC110528228	tubulin alpha chain-like	TUBA1B	tubulin alpha 1b	0
2.9834	2.46179e-07	LOC100136211	sodium-dependent phosphate transport protein 2B	SLC34A2	solute carrier family 34 member 2	0
2.9819	0.00547756	cd37	CD37 molecule	CD82	CD82 molecule	5.5e-38
2.96364	1.46753e-05	LOC110509038	angiopoietin-related protein 3-like	ANGPTL3	angiopoietin like 3	5.9e-129
2.94417	1.30901e-07	lamp3	lysosome-associated membrane glycoprotein 3-like	LAMP3	lysosomal associated membrane protein 3	4e-37
2.94125	0.000677987	LOC110500688	UDP-glucuronosyltransferase 2B15-like	UGT2B15	UDP glucuronosyltransferase family 2 member B15	3.8e-156
2.89582	0.00135245	LOC110489725	muscle-related coiled-coil protein-like	CAVIN4	caveolae associated protein 4	6e-64
2.85243	1.23302e-06	slc28a1	solute carrier family 28 member 1	SLC28A2	solute carrier family 28 member 2	0
2.84772	0.00287097	LOC110494062	acidic mammalian chitinase-like	CHIA	chitinase acidic	1.4e-169
2.82873	9.02744e-05	mep1b	meprin A, beta	MEP1B	meprin A subunit beta	0
2.82058	0.00686225	LOC110531753	ladderlectin-like	BCAN	brevican	6e-20
2.78637	1.31084e-05	LOC110488894	fatty acid-binding protein 10-A, liver basic-like	FABP6	fatty acid binding protein 6	2.9e-29
2.73804	1.05823e-08	LOC110502739	phenazine biosynthesis-like domain-containing protein	PBLD	phenazine biosynthesis like protein domain containing	7e-112
2.73178	0.000141021	LOC110510198	apolipoprotein A-IV-like	APOA4	apolipoprotein A4	2e-27
2.70851	0.000676497	LOC110518888	NACHT, LRR and PYD domains-containing protein 3-like	NLRC3	NLR family CARD domain containing 3	6.9e-68
2.69378	0.001445	LOC110507614	frizzled-9-like	FZD9	frizzled class receptor 9	0
2.67984	0.00140733	mxh	myxovirus (influenza virus) resistance H	MX1	MX dynamin like GTPase 1	7.4e-165
2.66287	7.1862e-05	fd6d	delta 6-desaturase-like	FADS2	fatty acid desaturase 2	0
2.62749	1.1509e-06	LOC110527629	uncharacterized LOC110527629	ZNF778	zinc finger protein 778	8.9e-06
2.61962	3.8605e-05	LOC110486819	aquaporin-8-like	AQP8	aquaporin 8	1.4e-80
2.60103	0.000164396	LOC110497430	uncharacterized LOC110497430			#N/A
2.55627	0.000630221	LOC110506873	major histocompatibility complex class I-related gene protein-like	MR1	major histocompatibility complex, class I-related	1.5e-23
2.55074	0.000796345	slc13a1	solute carrier family 13 member 1	SLC13A1	solute carrier family 13 member 1	0
2.52996	0.00326705	shbgb	sex hormone-binding globulin beta form	PROS1	protein S	5.7e-39
2.4906	0.000248575	cd79b	CD79b molecule, immunoglobulin-associated beta	CD79B	CD79b molecule	7.9e-17
2.48047	4.55568e-06	mogat3a	monoacylglycerol O-acyltransferase 3a	MOGAT2	monoacylglycerol O-acyltransferase 2	3.4e-146
2.46307	5.13607e-05	ahr1a	aryl hydrocarbon receptor 1a	AHR	aryl hydrocarbon receptor	0
2.43816	2.16907e-05	LOC110531455	mucin-2-like	MUC3A	mucin 3A, cell surface associated	9.3e-25
2.41143	0.00121685	LOC110526912	cysteine sulfinic acid decarboxylase-like	CSAD	cysteine sulfinic acid decarboxylase	0
2.40454	0.00644178	LOC110498961	synaptopodin 2-like protein	SYNPO2L	synaptopodin 2 like	7.7e-52
2.39616	5.52606e-05	LOC110529384	apolipoprotein B-100-like	APOB	apolipoprotein B	0
2.38193	1.81851e-05	LOC100136617	sodium-dependent phosphate transport protein 2A	SLC34A1	solute carrier family 34 member 1	0
2.37571	3.88489e-05	LOC110528361	neurofascin-like	NFASC	neurofascin	0
2.37438	5.95055e-05	ptprq	protein tyrosine phosphatase receptor type Q	PTPRQ	protein tyrosine phosphatase receptor type Q	0
2.34699	0.000957514	urahb	urate (5-hydroxyiso-) hydrolase b	TTR	transthyretin	6.6e-14
2.32725	0.00288274	LOC110537912	apolipoprotein A-IV-like	APOA4	apolipoprotein A4	6.7e-28
2.31617	6.16316e-06	LOC110526385	beta,beta-carotene 15,15'-dioxygenase-like	BCO1	beta-carotene oxygenase 1	0
2.31598	0.000201831	LOC110532738	integrin beta-7-like	ITGB7	integrin subunit beta 7	0
2.31071	0.00600264	LOC110521910	sarcoplasmic reticulum histidine-rich calcium-binding protein-like	HRC	histidine rich calcium binding protein	5.5e-20
2.30601	0.000506228	LOC110535579	protein phosphatase 1 regulatory subunit 3G-like	PPP1R3G	protein phosphatase 1 regulatory subunit 3G	5.2e-33
2.29515	0.000256751	LOC100136651	properdin	CFP	complement factor properdin	4.6e-102
2.28482	0.000184886	LOC110503754	alpha-2-macroglobulin-like	A2M	alpha-2-macroglobulin	0
2.27292	4.076e-05	LOC110487482	immunoglobulin lambda-1 light chain-like			#N/A
2.26323	0.000393049	LOC110505804	HHIP-like protein 1	HHIPL1	HHIP like 1	0
2.23875	0.00050011	LOC110498318	phospholipase B1, membrane-associated-like	PLB1	phospholipase B1	5.1e-42
2.23791	0.00490413	oatx	organic anion transporter X	SLC22A6	solute carrier family 22 member 6	0
2.22405	0.000510548	c4b	complement 4B (Chido blood group)	C4B_2	complement component 4B (Chido blood group), copy 2	0
2.20728	4.38237e-05	LOC110519080	serum albumin 1-like	AFP	alpha fetoprotein	8.9e-11
2.19698	0.000509821	LOC110518721	basement membrane-specific heparan sulfate proteoglycan core protein-like	HSPG2	heparan sulfate proteoglycan 2	9.8e-43
2.19329	6.28169e-05	LOC110500391	E3 ubiquitin-protein ligase TRIM39-like	TRIM39	tripartite motif containing 39	3.6e-66
2.19158	0.00688207	LOC110523723	E3 ubiquitin-protein ligase RNF34-like	RFFL	ring finger and FYVE like domain containing E3 ubiquitin protein ligase	6.2e-84
2.18428	0.000870043	si	uncharacterized LOC110502824	GLYATL3	glycine-N-acyltransferase like 3	4e-26
2.18389	0.0031827	LOC110494386	ETS domain-containing protein Elk-4-like	ELK4	ETS transcription factor ELK4	4.1e-110
2.17576	0.000388093	atp13a3	ATPase 13A3	ATP13A3	ATPase 13A3	0
2.17519	0.00105141	LOC110498589	phospholipase B1, membrane-associated-like	PLB1	phospholipase B1	8.9e-11
2.17265	0.00404234	LOC110526975	ADAMTS-like protein 5	ADAMTSL5	ADAMTS like 5	3e-90
2.16618	0.00301492	sat2b	spermidine/spermine N1-acetyltransferase family member 2b	SAT2	spermidine/spermine N1-acetyltransferase family member 2	8.7e-60
2.16534	0.00283259	mamdc4	MAM domain containing 4	MAMDC4	MAM domain containing 4	7.7e-164
2.16112	0.000420219	LOC110487046	uncharacterized LOC110487046			#N/A
2.13406	9.58157e-05	decr2	2,4-dienoyl CoA reductase 2, peroxisomal	DECR2	2,4-dienoyl-CoA reductase 2	9.3e-145
2.12211	5.62429e-05	LOC110526598	uncharacterized LOC110526598			#N/A
2.122	0.0031242	LOC110503152	retinol-binding protein 2-like	RBP2	retinol binding protein 2	4.6e-62
2.10913	0.000336781	msrb2	methionine sulfoxide reductase B2	MSRB2	methionine sulfoxide reductase B2	5.6e-68
2.10466	0.0035014	LOC110509901	eosinophil peroxidase-like	MPO	myeloperoxidase	0
2.10375	0.000641195	tlr5m	membrane-Toll-like receptor 5	TLR5	toll like receptor 5	0
2.09789	0.00160145	LOC110528844	insulin-like growth factor-binding protein 2-A			#N/A
2.092	4.39292e-05	iqgap3	IQ motif containing GTPase activating protein 3	IQGAP3	IQ motif containing GTPase activating protein 3	0
2.08789	0.00213293	LOC110521199	protein regulator of cytokinesis 1-like	PRC1	protein regulator of cytokinesis 1	0
2.08089	0.000361631	aldh6a1	aldehyde dehydrogenase 6 family, member A1	ALDH6A1	aldehyde dehydrogenase 6 family member A1	0
2.08044	0.00160145	dlk2	delta-like 2 homolog (Drosophila)	DLK2	delta like non-canonical Notch ligand 2	4.7e-106
2.07723	0.000445634	LOC110487041	ethanolamine-phosphate cytidylyltransferase-like	PCYT2	phosphate cytidylyltransferase 2, ethanolamine	0
2.07473	0.00453526	LOC110536110	protein S100-A11-like	S100A11	S100 calcium binding protein A11	1.7e-19
2.07163	0.0075105	LOC110501321	four and a half LIM domains protein 2-like	FHL2	four and a half LIM domains 2	3.8e-179
2.06197	0.000373085	LOC110516608	triokinase/FMN cyclase-like	TKFC	triokinase and FMN cyclase	9.9e-55
2.04861	0.000276711	esr1	estrogen receptor 1	ESR1	estrogen receptor 1	1.5e-139
2.04602	0.000435802	LOC110487484	immunoglobulin lambda-1 light chain-like	IGLL5	immunoglobulin lambda like polypeptide 5	3.8e-19
2.04415	0.00223276	LOC110497918	feline leukemia virus subgroup C receptor-related protein 2-like	FLVCR2	FLVCR heme transporter 2	0
2.04008	0.00164801	LOC110518971	apolipoprotein Eb-like			#N/A
2.03789	0.00142662	LOC110500311	ras-related protein Rab-39B	RAB39B	RAB39B, member RAS oncogene family	5.7e-144
2.03087	0.00377709	LOC110528357	acidic mammalian chitinase-like	CHIA	chitinase acidic	8.2e-171
2.03029	0.00334182	agxt2	alanine--glyoxylate aminotransferase 2	AGXT2	alanine--glyoxylate aminotransferase 2	0
2.02268	0.00901175	LOC110534928	myomesin-3-like	MYOM3	myomesin 3	5.8e-92
2.01986	3.38321e-05	LOC110504179	low-density lipoprotein receptor-related protein 2-like	LRP2	LDL receptor related protein 2	0
2.01165	0.00164661	LOC110503819	solute carrier family 35 member F2-like	SLC35F2	solute carrier family 35 member F2	4e-144
2.00637	0.00691844	LOC110493888	solute carrier family 12 member 5-like	SLC12A5	solute carrier family 12 member 5	0
-2.00181	0.00283698	LOC110515387	F-box only protein 32-like	FBXO32	F-box protein 32	8.9e-74
-2.02222	9.09915e-05	txnl1	thioredoxin like 1	TXNL1	thioredoxin like 1	0
-2.02317	0.00276883	LOC110505761	ankyrin repeat domain-containing protein 9-like	ANKRD9	ankyrin repeat domain 9	4.2e-77
-2.02993	0.00268364	LOC110493707	26S proteasome non-ATPase regulatory subunit 12	PSMD12	proteasome 26S subunit, non-ATPase 12	0
-2.04499	7.90595e-05	dcun1d2a	DCN1, defective in cullin neddylation 1, domain containing 2a	DCUN1D2	defective in cullin neddylation 1 domain containing 2	8.5e-167
-2.0718	5.95055e-05	LOC110513840	gamma-aminobutyric acid receptor-associated protein-like 2	GABARAPL2	GABA type A receptor associated protein like 2	9.6e-81
-2.07567	0.00137545	fez1	fasciculation and elongation protein zeta 1 (zygin I)	FEZ1	fasciculation and elongation protein zeta 1	2.6e-144
-2.07759	0.0016383	cul1b	cullin 1b	CUL1	cullin 1	0
-2.08208	0.00927674	LOC110502610	GTP-binding protein SAR1a-like	SAR1A	secretion associated Ras related GTPase 1A	2.7e-93
-2.08238	0.00938067	lrrc14b	leucine rich repeat containing 14B	LRRC14B	leucine rich repeat containing 14B	1.3e-151
-2.08347	0.002393	ulk1a	unc-51 like autophagy activating kinase 1a	ULK1	unc-51 like autophagy activating kinase 1	0
-2.08617	0.00138757	LOC110503649	large neutral amino acids transporter small subunit 4-like	SLC43A2	solute carrier family 43 member 2	0
-2.09507	0.00217262	LOC110520868	protein tyrosine phosphatase type IVA 3-like	PTP4A2	protein tyrosine phosphatase 4A2	5.6e-42
-2.1227	0.00124679	LOC110526368	AMP deaminase 3-like	AMPD3	adenosine monophosphate deaminase 3	0
-2.12605	0.00153234	si	uncharacterized LOC110498314	NEFL	neurofilament light	7.7e-106
-2.12617	0.000905467	hsp70b	heat shock protein 70b	HSPA8	heat shock protein family A (Hsp70) member 8	0
-2.12634	0.00164558	lpin1	lipin 1	LPIN1	lipin 1	0
-2.1307	0.00104574	LOC110489515	glycogenin-1-like	GYG1	glycogenin 1	6.6e-154
-2.13745	0.000789888	LOC110530500	ubiquitin carboxyl-terminal hydrolase 14-like	USP14	ubiquitin specific peptidase 14	0
-2.13944	3.29831e-05	LOC110485989	26S proteasome non-ATPase regulatory subunit 12-like	PSMD12	proteasome 26S subunit, non-ATPase 12	0
-2.15216	0.00170532	LOC110516419	methylmalonic aciduria and homocystinuria type D homolog, mitochondrial-like	MMADHC	metabolism of cobalamin associated D	2.3e-29
-2.16203	0.0057455	LOC110510230	uncharacterized LOC110510230	SSH2	slingshot protein phosphatase 2	0
-2.16615	0.00104994	LOC110531863	ras-related protein Rab-1B	RAB1A	RAB1A, member RAS oncogene family	7.2e-143
-2.17669	0.004461	LOC110537116	heat shock protein beta-11-like	CRYAA2	crystallin alpha A2	4.1e-11
-2.1971	0.000129857	LOC110498668	large neutral amino acids transporter small subunit 3-like	SLC43A1	solute carrier family 43 member 1	0
-2.19728	6.77918e-05	LOC110530479	autophagy-related protein 9A-like	ATG9A	autophagy related 9A	0
-2.19808	0.00237616	LOC110506760	alpha-protein kinase 3-like	ALPK3	alpha kinase 3	2.9e-129
-2.20263	0.00398844	LOC110503317	sodium/calcium exchanger 2-like	SLC8A2	solute carrier family 8 member A2	0
-2.21207	4.39292e-05	LOC110486041	dispanin subfamily A member 2b-like	IFITM5	interferon induced transmembrane protein 5	4.5e-18
-2.23705	0.000423661	LOC110490222	ras-related and estrogen-regulated growth inhibitor	RERG	RAS like estrogen regulated growth inhibitor	4.6e-125
-2.24208	0.00611346	LOC110538082	TANK-binding kinase 1-binding protein 1-like	TBKBP1	TBK1 binding protein 1	9.3e-109
-2.25688	0.00104994	LOC110537965	vesicle-fusing ATPase-like	NSF	N-ethylmaleimide sensitive factor, vesicle fusing ATPase	0
-2.2718	0.00164558	tdh	L-threonine dehydrogenase			#N/A
-2.27195	4.08092e-05	LOC110523808	heat shock protein beta-11-like	HSPB1	heat shock protein family B (small) member 1	7.4e-11
-2.27587	0.000404957	LOC110531588	BCL2/adenovirus E1B 19 kDa protein-interacting protein 3-like	BNIP3	BCL2 interacting protein 3	5.7e-61
-2.27615	0.000222168	LOC110533674	ubiquitin carboxyl-terminal hydrolase 25-like	USP25	ubiquitin specific peptidase 25	0
-2.27761	0.00176801	LOC110530277	corticoliberin-1-like	CRH	corticotropin releasing hormone	1.6e-26
-2.28299	0.00262224	LOC110522497	synaptosomal-associated protein 25-A	SNAP25	synaptosome associated protein 25	9.8e-133
-2.2863	0.00171811	LOC110522238	alpha-taxilin-like	TXLNB	taxilin beta	3.5e-135
-2.29412	0.00257271	mpz	myelin protein zero	MPZ	myelin protein zero	9.9e-58
-2.29426	0.000232514	LOC110496072	myelin basic protein-like	MBP	myelin basic protein	2.1e-08
-2.29565	0.00940746	mknk2b	MAPK interacting serine/threonine kinase 2b	MKNK2	MAPK interacting serine/threonine kinase 2	0
-2.30969	0.00182102	LOC110528269	tribbles homolog 2-like	TRIB2	tribbles pseudokinase 2	6.9e-119
-2.31192	0.00637278	btbd11b	BTB (POZ) domain containing 11b	BTBD11	BTB domain containing 11	0
-2.31197	0.000333574	abcf2a	ATP-binding cassette, sub-family F (GCN20), member 2a	ABCF2-H2BE1	ABCF2-H2BE1 readthrough	0
-2.32095	8.56421e-06	LOC110532948	BCL2/adenovirus E1B 19 kDa protein-interacting protein 3-like	BNIP3	BCL2 interacting protein 3	5.1e-29
-2.33969	2.92828e-05	zfand2a	zinc finger, AN1-type domain 2A	ZFAND2B	zinc finger AN1-type containing 2B	1.8e-102
-2.34039	0.000916283	LOC110536227	uncharacterized LOC110536227			#N/A
-2.34125	0.00323797	LOC110493470	alpha-internexin-like	INA	internexin neuronal intermediate filament protein alpha	6e-172
-2.34251	0.00299138	map10	microtubule associated protein 10	MAP10	microtubule associated protein 10	9.1e-17
-2.34766	0.00404234	LOC110485398	endochitinase A-like	HEBP2	heme binding protein 2	8.4e-12
-2.3606	0.00556889	klf9	Kruppel-like factor 9	KLF9	Kruppel like factor 9	8.9e-63
-2.3728	0.000931013	atg4b	autophagy related 4B, cysteine peptidase	ATG4B	autophagy related 4B cysteine peptidase	0
-2.37329	0.00226166	LOC110522822	unconventional myosin-XVIIIb-like	MYO18B	myosin XVIIIB	9.2e-164
-2.38132	0.000256751	LOC110509734	ubiquitin-conjugating enzyme E2 G1-like	UBE2G1	ubiquitin conjugating enzyme E2 G1	1e-107
-2.38683	5.69962e-05	bag3	BCL2 associated athanogene 3	BAG3	BAG cochaperone 3	3.1e-37
-2.3889	0.000162288	LOC110530481	uncharacterized LOC110530481			#N/A
-2.39605	0.000677987	LOC110533793	mitochondrial uncoupling protein 2-like	UCP2	uncoupling protein 2	4.5e-168
-2.39941	0.0022098	txlnba	taxilin beta a	TXLNB	taxilin beta	6.4e-130
-2.39978	0.000155171	LOC110491492	26S proteasome non-ATPase regulatory subunit 11B-like	PSMD11	proteasome 26S subunit, non-ATPase 11	0
-2.4074	0.000478013	fbxo32	F-box protein 32	FBXO32	F-box protein 32	0
-2.40803	0.000176745	LOC110507122	protein tyrosine phosphatase type IVA 3-like	PTP4A3	protein tyrosine phosphatase 4A3	4e-108
-2.41861	0.00129336	LOC110485134	cytosolic non-specific dipeptidase-like	CNDP2	carnosine dipeptidase 2	0
-2.43774	0.000694712	LOC110534457	complexin-1-like	CPLX1	complexin 1	3.2e-56
-2.43884	0.00432107	LOC110507691	tumor suppressor candidate 5 homolog	TRARG1	trafficking regulator of GLUT4 (SLC2A4) 1	3.8e-17
-2.45267	1.39055e-06	filip1	filamin A interacting protein 1	FILIP1	filamin A interacting protein 1	0
-2.45506	1.6217e-05	LOC110503631	ubiquitin carboxyl-terminal hydrolase 2-like	USP2	ubiquitin specific peptidase 2	0
-2.45516	0.00043455	LOC110512845	heat shock 70 kDa protein-like	HSPA8	heat shock protein family A (Hsp70) member 8	1e-92
-2.45839	0.00123498	mlip	muscular LMNA-interacting protein	MLIP	muscular LMNA interacting protein	3.6e-26
-2.46006	0.00188797	sgk1	serum/glucocorticoid regulated kinase 1	SGK1	serum/glucocorticoid regulated kinase 1	0
-2.46346	2.83776e-06	hspb8	heat shock protein family B (small) member 8	HSPB8	heat shock protein family B (small) member 8	4e-68
-2.46839	0.000986238	LOC110518477	DNA-binding protein inhibitor ID-4-like	ID4	inhibitor of DNA binding 4, HLH protein	9.6e-41
-2.48198	0.0018222	cyp1a3	cytochrome P450 1A3	CYP1A1	cytochrome P450 family 1 subfamily A member 1	0
-2.48198	0.00301492	LOC110532987	myosin heavy chain, fast skeletal muscle-like	MYH1	myosin heavy chain 1	0
-2.48533	1.78764e-05	kbtbd12	kelch repeat and BTB (POZ) domain containing 12	KBTBD12	kelch repeat and BTB domain containing 12	0
-2.48864	0.00539458	LOC110520121	acetylcholine receptor subunit alpha-like	CHRNA1	cholinergic receptor nicotinic alpha 1 subunit	0
-2.49023	5.62429e-05	LOC110531276	E3 ubiquitin-protein ligase TRIM63-like	TRIM55	tripartite motif containing 55	5e-122
-2.50201	0.00251162	LOC110498289	arginase-2, mitochondrial-like	ARG2	arginase 2	7.7e-159
-2.50309	0.000474738	LOC110490077	fasciculation and elongation protein zeta-2-like	FEZ2	fasciculation and elongation protein zeta 2	2.1e-101
-2.50645	7.91978e-07	LOC110486317	ubiquitin domain-containing protein UBFD1-like	UBFD1	ubiquitin family domain containing 1	4.7e-153
-2.51857	0.000477101	LOC110488232	uncharacterized LOC110488232			#N/A
-2.52625	6.77918e-05	si	leucine-rich repeat-containing protein 14-like	LRRC14	leucine rich repeat containing 14	4.5e-52
-2.52718	4.69605e-05	LOC110488221	homeobox protein MOX-2-like	MEOX2	mesenchyme homeobox 2	5.5e-135
-2.53	0.000591867	LOC110538660	ankyrin repeat and SOCS box protein 16-like	ASB16	ankyrin repeat and SOCS box containing 16	2.1e-120
-2.54921	0.00221503	LOC110526828	myoblast determination protein 1 homolog 1	MYOD1	myogenic differentiation 1	8.9e-111
-2.57008	2.4703e-07	tepsin	TEPSIN adaptor related protein complex 4 accessory protein	TEPSIN	TEPSIN adaptor related protein complex 4 accessory protein	7.9e-109
-2.57243	0.000222168	usp2a	ubiquitin specific peptidase 2a	USP2	ubiquitin specific peptidase 2	0
-2.57942	3.58512e-06	LOC110536389	heat shock protein beta-8-like	HSPB8	heat shock protein family B (small) member 8	6.6e-69
-2.58843	8.56421e-06	LOC110500239	uncharacterized LOC110500239	PPP1R3A	protein phosphatase 1 regulatory subunit 3A	3.1e-55
-2.59753	0.00139063	LOC110523616	inactive phospholipid phosphatase 7-like			#N/A
-2.61718	0.00502904	LOC110511332	bestrophin-3-like	BEST3	bestrophin 3	5.9e-16
-2.61988	0.00243135	LOC110505781	cofilin-2-like	CFL2	cofilin 2	9.3e-104
-2.63629	4.39292e-05	LOC110489653	myelin basic protein-like	MBP	myelin basic protein	2e-08
-2.64497	0.00380678	LOC110505176	protein ATP1B4-like	ATP1B4	ATPase Na+/K+ transporting family member beta 4	8.3e-88
-2.64825	6.17987e-06	plp	myelin proteolipid protein	GPM6B	glycoprotein M6B	5.4e-94
-2.64982	4.55568e-06	LOC110526846	26S proteasome non-ATPase regulatory subunit 13-like			#N/A
-2.66429	9.58157e-05	LOC110518968	myosin heavy chain, fast skeletal muscle-like	MYH13	myosin heavy chain 13	0
-2.67716	0.00526351	LOC110523745	heat shock protein beta-1-like	HSPB1	heat shock protein family B (small) member 1	8.9e-58
-2.67946	0.000136295	LOC110499337	phosphatidylinositol 4-kinase type 2-alpha-like	PI4K2A	phosphatidylinositol 4-kinase type 2 alpha	0
-2.68629	0.000274917	LOC110534791	ladderlectin-like	CD209	CD209 molecule	8.9e-08
-2.68894	0.0039822	LOC110490416	bcl-2-like protein 13			#N/A
-2.6898	0.00617057	LOC110525767	neurofilament medium polypeptide-like	NEFH	neurofilament heavy	2.2e-144
-2.68988	2.32609e-05	LOC110492039	6-phosphofructo-2-kinase/fructose-2,6-bisphosphatase-like			#N/A
-2.71366	0.00547164	LOC110522323	excitatory amino acid transporter 2-like	SLC1A2	solute carrier family 1 member 2	0
-2.71815	0.00129336	nefma	neurofilament, medium polypeptide a	NEFM	neurofilament medium	0
-2.72901	6.28169e-05	LOC100136187	cathelicidin antimicrobial peptide			#N/A
-2.73438	0.00430831	LOC110538524	protein phosphatase 1 regulatory subunit 27-like	PPP1R27	protein phosphatase 1 regulatory subunit 27	3.1e-52
-2.75019	0.00021282	LOC110509646	vesicle-associated membrane protein 1-like	VAMP1	vesicle associated membrane protein 1	2e-49
-2.75354	5.52606e-05	LOC110513657	ladderlectin-like	CLEC4M	C-type lectin domain family 4 member M	5.6e-10
-2.76014	1.89007e-05	LOC110495514	inactive dual specificity phosphatase 27-like	STYXL2	serine/threonine/tyrosine interacting like 2	9.3e-142
-2.7637	0.000423661	LOC110488553	myotilin-like	MYOT	myotilin	5.7e-116
-2.76629	0.0006103	si	basic helix-loop-helix transcription factor scleraxis-like	SCX	scleraxis bHLH transcription factor	7.7e-41
-2.76676	0.00099779	LOC110497458	melatonin receptor type 1A-A	MTNR1A	melatonin receptor 1A	0
-2.76717	0.000266244	LOC110538838	claudin-6-like	CLDN6	claudin 6	3e-75
-2.77164	0.000136202	crp1	C-reactive protein 1	CRP	C-reactive protein	8.5e-38
-2.77288	1.36794e-08	LOC110497583	F-box only protein 30-like	FBXO30	F-box protein 30	0
-2.80079	8.74056e-06	klhl40a	kelch-like family member 40a	KLHL40	kelch like family member 40	0
-2.80715	0.00715803	LOC110532934	ATP-sensitive inward rectifier potassium channel 10-like	KCNJ10	potassium inwardly rectifying channel subfamily J member 10	8.7e-151
-2.81681	0.000314921	LOC110518371	myelin basic protein-like	MBP	myelin basic protein	9.6e-07
-2.81766	8.05791e-07	LOC110522538	syntaxin-binding protein 6-like	STXBP6	syntaxin binding protein 6	8.3e-53
-2.83017	9.0005e-07	LOC110503650	large neutral amino acids transporter small subunit 4-like	SLC43A2	solute carrier family 43 member 2	6e-26
-2.83111	6.84751e-08	LOC110497053	DDB1- and CUL4-associated factor 6-like	DCAF6	DDB1 and CUL4 associated factor 6	9.6e-168
-2.83615	0.00919752	LOC110536388	uncharacterized LOC110536388	HSPB1	heat shock protein family B (small) member 1	7.5e-32
-2.83809	6.21245e-08	LOC110497052	DDB1- and CUL4-associated factor 6-like	DCAF6	DDB1 and CUL4 associated factor 6	4.7e-172
-2.84753	0.000677987	LOC110527533	protein S100-B-like	S100B	S100 calcium binding protein B	5e-33
-2.84888	0.0031827	LOC110533849	gap junction beta-1 protein-like	GJB1	gap junction protein beta 1	1.8e-124
-2.85158	6.80461e-06	zfand5b	zinc finger, AN1-type domain 5b	ZFAND5	zinc finger AN1-type containing 5	8.4e-103
-2.85428	1.46753e-05	LOC110533208	ladderlectin-like	MRC1	mannose receptor C-type 1	7.8e-05
-2.85824	1.81791e-05	LOC110530276	E3 ubiquitin-protein ligase TRIM63-like	TRIM55	tripartite motif containing 55	4.2e-164
-2.86053	0.00135005	LOC100170213	otolith matrix macromolecule-64			#N/A
-2.87062	0.00295135	LOC110497579	visinin-like protein 1	VSNL1	visinin like 1	5.2e-137
-2.87445	0.000223766	LOC110533687	Purkinje cell protein 4-like	PCP4	Purkinje cell protein 4	1.9e-17
-2.87657	0.00486358	plp1a	proteolipid protein 1a	GPM6B	glycoprotein M6B	8.9e-103
-2.88336	0.000695678	LOC110507746	mitochondrial uncoupling protein 2-like	UCP2	uncoupling protein 2	7.5e-165
-2.90584	2.23385e-05	LOC110488530	myelin-associated glycoprotein-like	MAG	myelin associated glycoprotein	5.4e-158
-2.91422	2.1006e-05	LOC110529845	heat shock protein HSP 90-alpha 1-like	HSP90AA1	heat shock protein 90 alpha family class A member 1	0
-2.92154	0.00825732	LOC110508321	ATP-sensitive inward rectifier potassium channel 10-like	KCNJ10	potassium inwardly rectifying channel subfamily J member 10	0
-2.92235	0.00643025	LOC110522810	transcription factor RFX4	RFX4	regulatory factor X4	0
-2.93164	0.00105141	LOC110491970	zinc finger protein Eos-like	IKZF4	IKAROS family zinc finger 4	7.7e-172
-2.9328	3.1115e-09	ubfd1	ubiquitin family domain containing 1	UBFD1	ubiquitin family domain containing 1	3.4e-153
-2.9447	1.6169e-10	LOC110524200	UV excision repair protein RAD23 homolog B-like	RAD23B	RAD23 homolog B, nucleotide excision repair protein	9.8e-77
-2.95571	3.92754e-05	LOC110537367	myelin proteolipid protein-like	GPM6B	glycoprotein M6B	3e-100
-2.95855	0.00317897	acsl2	acyl-CoA synthetase long chain family member 2	ACSL6	acyl-CoA synthetase long chain family member 6	0
-2.96079	3.71314e-05	LOC110531732	myosin heavy chain, fast skeletal muscle-like	MYH4	myosin heavy chain 4	0
-2.96141	0.000532017	pi15b	peptidase inhibitor 15b	PI15	peptidase inhibitor 15	5.7e-143
-2.9626	0.00317897	LOC110536145	neurofilament heavy polypeptide-like	NEFH	neurofilament heavy	9.9e-146
-2.96993	0.00176018	LOC110522501	visinin-like protein 1	VSNL1	visinin like 1	6.8e-137
-2.98312	0.00554263	nefl	neurofilament light	NEFL	neurofilament light	6e-171
-2.9839	7.64867e-07	trim63b	tripartite motif containing 63b	TRIM63	tripartite motif containing 63	5e-126
-2.99919	3.2711e-08	LOC110492178	suppressor of cytokine signaling 2-like	SOCS2	suppressor of cytokine signaling 2	1.6e-52
-3.00166	1.71745e-05	klhl30	kelch-like family member 30	KLHL30	kelch like family member 30	1e-119
-3.00448	1.81851e-05	si	transcription initiation factor TFIID subunit 7-like			#N/A
-3.01259	0.00377893	LOC110536953	desmin-like	DES	desmin	3.9e-76
-3.02221	4.65688e-09	dnaja	DnaJ heat shock protein family (Hsp40) member A	DNAJA4	DnaJ heat shock protein family (Hsp40) member A4	0
-3.02444	2.27629e-06	LOC110510723	inactive dual specificity phosphatase 27-like	STYXL2	serine/threonine/tyrosine interacting like 2	3.1e-21
-3.03641	0.000828138	LOC110491989	protein lifeguard 2-like	FAIM2	Fas apoptotic inhibitory molecule 2	2e-144
-3.03897	1.31728e-06	LOC110500062	bcl-2-like protein 13			#N/A
-3.04592	0.00162607	LOC110504517	solute carrier family 25 member 48-like	SLC25A48	solute carrier family 25 member 48	2.9e-142
-3.0688	0.000474738	LOC110523536	neurofilament medium polypeptide-like	NEFM	neurofilament medium	0
-3.08323	0.000477101	LOC110537733	follistatin-related protein 4-like	FSTL4	follistatin like 4	0
-3.08522	2.0352e-07	LOC110520498	mid1-interacting protein 1-B-like	MID1IP1	MID1 interacting protein 1	6.5e-46
-3.18977	1.01444e-05	LOC110509655	vesicle-associated membrane protein 1-like	VAMP1	vesicle associated membrane protein 1	2e-49
-3.23037	2.42061e-07	LOC110506480	AMP deaminase 3-like	AMPD3	adenosine monophosphate deaminase 3	0
-3.25252	0.00236366	igfbp1a	insulin-like growth factor binding protein 1a	IGFBP1	insulin like growth factor binding protein 1	1.2e-55
-3.26581	0.000137053	LOC110513305	high affinity choline transporter 1-like	SLC5A7	solute carrier family 5 member 7	9.4e-177
-3.27814	0.00428509	LOC110528141	fibroleukin-like	FGL2	fibrinogen like 2	3.1e-79
-3.28417	2.99001e-05	LOC110534790	ladderlectin-like	MRC1	mannose receptor C-type 1	1.6e-09
-3.28949	1.05823e-08	LOC110497011	ABC transporter F family member 4-like			#N/A
-3.28967	0.00687623	LOC110497258	high affinity choline transporter 1-like	SLC5A7	solute carrier family 5 member 7	8e-84
-3.29992	1.05036e-07	stxbp6l	syntaxin binding protein 6 (amisyn), like	STXBP6	syntaxin binding protein 6	6.8e-85
-3.31553	7.00079e-05	LOC110504105	dehydrogenase/reductase SDR family member 12-like	DHRS12	dehydrogenase/reductase 12	2.9e-137
-3.32418	4.31088e-07	LOC110502265	BAG family molecular chaperone regulator 3-like	BAG3	BAG cochaperone 3	6.2e-30
-3.38402	3.83964e-05	LOC110485754	glial fibrillary acidic protein-like	INA	internexin neuronal intermediate filament protein alpha	2.6e-172
-3.39837	0.00251162	LOC110523534	neurofilament light polypeptide-like	NEFL	neurofilament light	9e-168
-3.41659	1.11438e-06	LOC110506002	arginase-2, mitochondrial-like	ARG2	arginase 2	7.7e-161
-3.43351	0.0093455	LOC110515948	diacylglycerol kinase beta-like	DGKB	diacylglycerol kinase beta	0
-3.46418	0.00237494	LOC110488197	CMP-N-acetylneuraminate-beta-galactosamide-alpha-2,3-sialyltransferase 1-like	ST3GAL1	ST3 beta-galactoside alpha-2,3-sialyltransferase 1	2.3e-123
-3.46636	1.44768e-10	LOC110517938	DDB1- and CUL4-associated factor 6-like	DCAF6	DDB1 and CUL4 associated factor 6	8.6e-64
-3.50405	6.90874e-06	LOC110528777	mucin-17-like	SH3GLB1	SH3 domain containing GRB2 like, endophilin B1	1.9e-113
-3.53892	0.000106457	LOC110485684	glutaryl-CoA dehydrogenase, mitochondrial-like	GCDH	glutaryl-CoA dehydrogenase	9.9e-59
-3.53933	8.25813e-08	calcoco1b	calcium binding and coiled-coil domain 1b	CALCOCO1	calcium binding and coiled-coil domain 1	5.6e-79
-3.57051	0.00380678	LOC110496048	sperm acrosome membrane-associated protein 4-like			#N/A
-3.59814	3.13235e-10	LOC110527813	twinfilin-2-like	TWF2	twinfilin actin binding protein 2	0
-3.6223	0.00694768	LOC110534753	brevican core protein-like	BCAN	brevican	2.2e-146
-3.62382	0.000931013	LOC110506998	CUB and zona pellucida-like domain-containing protein 1	CUZD1	CUB and zona pellucida like domains 1	7.1e-26
-3.65295	0.0079019	LOC110532177	intelectin	ITLN2	intelectin 2	2.9e-126
-3.66286	0.00108828	ngs	notochord granular surface	DES	desmin	1.9e-69
-3.75659	2.83776e-06	LOC100136168	glial fibrillary acidic protein	GFAP	glial fibrillary acidic protein	0
-3.77278	0.00250582	LOC110491675	uncharacterized LOC110491675			#N/A
-3.82143	1.152e-06	LOC110538640	glial fibrillary acidic protein-like	GFAP	glial fibrillary acidic protein	0
-3.82342	8.25813e-08	LOC110538069	heat shock protein Hsp-16.1/Hsp-16.11-like			#N/A
-3.86066	0.00233804	LOC110494700	thyrotropin subunit beta-like	TSHB	thyroid stimulating hormone subunit beta	5.3e-36
-3.9174	6.8692e-12	LOC100505417	muscle RING finger 1	TRIM63	tripartite motif containing 63	1e-122
-3.99939	6.84751e-08	LOC110525798	uncharacterized LOC110525798			#N/A
-4.02389	5.93663e-08	LOC110507919	dehydrogenase/reductase SDR family member 12-like	DHRS12	dehydrogenase/reductase 12	6.7e-127
-4.10824	0	LOC100505418	muscle RING finger 2	TRIM55	tripartite motif containing 55	2e-165
-4.19782	0.0020764	LOC110533168	mucin-2-like			#N/A
-4.26467	3.09114e-12	LOC110524028	AMP deaminase 3-like	AMPD3	adenosine monophosphate deaminase 3	0
-4.35588	2.12321e-05	LOC110491862	tumor necrosis factor receptor superfamily member 6B-like	TNFRSF6B	TNF receptor superfamily member 6b	7e-50
-4.44766	0.00193218	wnt4b	wingless-type MMTV integration site family member 4b	WNT4	Wnt family member 4	1.2e-155
-4.4766	0.0004261	si	thread biopolymer filament subunit alpha-like			#N/A
-4.49199	1.28392e-06	LOC110525169	endothelial lipase-like	LIPG	lipase G, endothelial type	0
-4.67369	9.89164e-11	LOC110495608	E3 ubiquitin-protein ligase TRIM63-like	TRIM63	tripartite motif containing 63	1e-122
-4.72118	0	retreg1	reticulophagy regulator 1	RETREG1	reticulophagy regulator 1	1.2e-106
-4.86791	3.25359e-09	LOC110535540	cAMP-responsive element modulator-like	CREM	cAMP responsive element modulator	2.4e-82
-4.94062	0.00105141	LOC110485997	nucleoplasmin-like protein ANO39	LALBA	lactalbumin alpha	0
-4.94935	2.47291e-12	LOC110497584	alpha-tectorin-like	TBCEL-TECTA	TBCEL-TECTA readthrough	4.2e-30
-4.96136	0.00243077	LOC110528068	zona pellucida sperm-binding protein 3-like	ZP3	zona pellucida glycoprotein 3	9e-47
-5.14758	0.00536831	LOC110496449	ankyrin repeat and MYND domain-containing protein 2-like	ANKMY2	ankyrin repeat and MYND domain containing 2	0
-5.22925	1.0004e-10	pck1	phosphoenolpyruvate carboxykinase 1 (soluble)	PCK1	phosphoenolpyruvate carboxykinase 1	0
-5.29106	7.21565e-05	LOC110530204	cholesterol 7-alpha-monooxygenase-like	CYP7A1	cytochrome P450 family 7 subfamily A member 1	0
-5.29711	5.40949e-12	wdr97	WD repeat domain 97	WDR97	WD repeat domain 97	1e-64
-5.57602	0.000251705	LOC110530210	zona pellucida sperm-binding protein 3-like	ZP3	zona pellucida glycoprotein 3	4e-48
-5.58184	0	LOC110494627	uncharacterized LOC110494627	TNFRSF1B	TNF receptor superfamily member 1B	1.7e-11
-5.65503	2.987e-05	neurl2	neuralized E3 ubiquitin protein ligase 2	NEURL2	neuralized E3 ubiquitin protein ligase 2	3e-123
-5.66644	0.00137545	LOC110534376	mucin-2-like			#N/A
-6.13098	6.28169e-05	dio3b	iodothyronine deiodinase 3b			#N/A
-6.19786	0.00277446	LOC110513436	uncharacterized LOC110513436			#N/A
-7.05662	2.83776e-06	LOC110515682	chymotrypsin A-like	CTRB1	chymotrypsinogen B1	1.2e-42

## Sheet: ALKA vs CTRL 7 dpc
Log₂ fold change	FDR p-value	Gene Rainbow Trout	Description	Gene Human	Description	e value
8.83786	0.00930683	LOC110513903	fibronectin-like	FN1	fibronectin 1	7.3e-44
6.12002	1.93954e-12	LOC110494627	uncharacterized LOC110494627	TNFRSF1B	TNF receptor superfamily member 1B	1.7e-11
5.87889	0.000503718	LOC110517601	transmembrane emp24 domain-containing protein 1-like	TMED1	transmembrane p24 trafficking protein 1	2.8e-74
5.57003	0	LOC110503685	TRPM8 channel-associated factor homolog	TCAF2	TRPM8 channel associated factor 2	0
5.5143	5.43079e-10	LOC110487694	plectin-like	EPPK1	epiplakin 1	3.7e-161
5.33386	1.46496e-07	LOC110504086	uncharacterized LOC110504086			#N/A
5.22277	0.000682428	LOC110523692	prosaposin-like	PSAP	prosaposin	1.1e-25
5.21158	0.00981617	LOC110508402	solute carrier family 26 member 6-like	SLC26A6	solute carrier family 26 member 6	0
5.13908	0	LOC110499480	cystatin-like	CST3	cystatin C	3.3e-25
5.10937	0.00453962	LOC110525838	polypeptide N-acetylgalactosaminyltransferase 9-like	GALNT9	polypeptide N-acetylgalactosaminyltransferase 9	0
5.02984	0	LOC110519746	complement C1q-like protein 2	C1QL2	complement C1q like 2	2.6e-17
4.97057	3.57049e-05	LOC110493788	beta-1,3-galactosyl-O-glycosyl-glycoprotein beta-1,6-N-acetylglucosaminyltransferase 3-like	GCNT3	glucosaminyl (N-acetyl) transferase 3, mucin type	5.4e-167
4.7996	0.00569959	LOC110491261	von Willebrand factor A domain-containing protein 7-like	VWA7	von Willebrand factor A domain containing 7	9.8e-109
4.66426	6.18849e-06	LOC110492682	natterin-like protein			#N/A
4.62823	0	pck1	phosphoenolpyruvate carboxykinase 1 (soluble)	PCK1	phosphoenolpyruvate carboxykinase 1	0
4.56034	6.19642e-06	LOC110492676	natterin-like protein			#N/A
4.55574	0.00482473	LOC110517698	pepsin A-like	PGA5	pepsinogen A5	8.6e-27
4.51642	3.25383e-13	LOC110492772	hyaluronidase PH-20-like	SPAM1	sperm adhesion molecule 1	1e-126
4.41893	0.00767839	LOC110487806	regulating synaptic membrane exocytosis protein 2-like	RIMS2	regulating synaptic membrane exocytosis 2	9e-124
4.36688	7.18869e-13	LOC110534790	ladderlectin-like	MRC1	mannose receptor C-type 1	1.6e-09
4.2905	0.000694339	si	thread biopolymer filament subunit alpha-like			#N/A
4.27304	2.63419e-11	LOC110533208	ladderlectin-like	MRC1	mannose receptor C-type 1	7.7e-05
4.2519	8.43727e-07	LOC110515470	endonuclease domain-containing 1 protein-like	ENDOD1	endonuclease domain containing 1	7.4e-28
4.24625	0.0026604	LOC110526829	myoblast determination protein 1 homolog 1	MYOD1	myogenic differentiation 1	8.9e-111
4.23325	2.22606e-05	LOC110486550	sphingosine kinase 1-like	SPHK2	sphingosine kinase 2	1.9e-114
4.12456	0	LOC110494068	acidic mammalian chitinase-like	CHIA	chitinase acidic	0
4.11193	6.52161e-05	zgc	uncharacterized LOC110509109	GFAP	glial fibrillary acidic protein	7.1e-53
4.09635	0.000414782	ermn	ermin	ERMN	ermin	9.6e-08
4.05315	2.93546e-10	LOC110534791	ladderlectin-like	CD209	CD209 molecule	8.9e-08
4.04496	1.26312e-09	LOC110513657	ladderlectin-like	CLEC4M	C-type lectin domain family 4 member M	5.6e-10
4.0448	2.3073e-08	LOC110496606	gastricsin-like	PGC	progastricsin	5.8e-156
3.96935	0	LOC110538069	heat shock protein Hsp-16.1/Hsp-16.11-like			#N/A
3.94599	6.51347e-12	LOC110486651	tripartite motif-containing protein 16-like	TRIM16	tripartite motif containing 16	3.8e-20
3.94154	4.85328e-08	LOC110496598	gastricsin-like	PGC	progastricsin	5e-152
3.91716	0.00807638	myl4	myosin, light chain 4, alkali; atrial, embryonic	MYL4	myosin light chain 4	4.3e-89
3.89132	0.000837486	LOC110504000	lebercilin-like protein			#N/A
3.87116	0.00448118	LOC110508401	solute carrier family 26 member 6-like	SLC26A6	solute carrier family 26 member 6	0
3.80319	3.15713e-08	LOC110496614	gastricsin-like	PGC	progastricsin	5.9e-155
3.74869	1.96451e-07	LOC110532456	acidic mammalian chitinase-like	CHIA	chitinase acidic	0
3.73684	0.00904546	rhcg	Rhesus blood group, C glycoprotein	RHCG	Rh family C glycoprotein	0
3.6843	2.75025e-05	LOC110509206	glutamate decarboxylase 1-like	GAD1	glutamate decarboxylase 1	0
3.65281	0	LOC100301636	gastric chitinase	CHIA	chitinase acidic	0
3.63548	6.51347e-12	LOC110519427	mucin-5AC-like	UMOD	uromodulin	4.7e-22
3.62397	0.0056091	LOC110486950	nuclear GTPase SLIP-GC-like	NUGGC	nuclear GTPase, germinal center associated	4.1e-61
3.6229	2.56779e-07	LOC110507165	beta,beta-carotene 9',10'-oxygenase-like	BCO2	beta-carotene oxygenase 2	0
3.61337	5.51986e-06	LOC110497584	alpha-tectorin-like	TBCEL-TECTA	TBCEL-TECTA readthrough	4.2e-30
3.52346	7.70307e-06	LOC110493626	keratin, type I cytoskeletal 42-like	KRT14	keratin 14	8.8e-105
3.43329	3.04801e-10	LOC110517938	DDB1- and CUL4-associated factor 6-like	DCAF6	DDB1 and CUL4 associated factor 6	8.5e-64
3.4013	0.00219807	dzip1l	DAZ interacting zinc finger protein 1-like	DZIP1L	DAZ interacting zinc finger protein 1 like	4.9e-118
3.36459	0.00111667	LOC110501817	tumor necrosis factor-inducible gene 6 protein-like	TNFAIP6	TNF alpha induced protein 6	2.8e-136
3.33921	0.00229839	LOC110494769	rho GTPase-activating protein 40-like	ARHGAP40	Rho GTPase activating protein 40	9e-142
3.32795	3.2305e-08	LOC110500741	pepsin A-like	PGA5	pepsinogen A5	9e-137
3.29344	1.35035e-08	LOC110490673	fish-egg lectin-like			#N/A
3.29292	0.00385692	LOC110524898	ras-related protein Rab-6B	RAB6B	RAB6B, member RAS oncogene family	9.1e-147
3.28241	5.5223e-08	LOC110488252	cytosolic non-specific dipeptidase-like	CNDP2	carnosine dipeptidase 2	0
3.27616	0.00333475	LOC110508862	prostaglandin G/H synthase 2-like	PTGS2	prostaglandin-endoperoxide synthase 2	0
3.2538	0.0016506	LOC110537668	unconventional myosin-VIIa-like	MYO7A	myosin VIIA	0
3.25241	0.0017549	LOC110492042	inter-alpha-trypsin inhibitor heavy chain H6-like	ITIH6	inter-alpha-trypsin inhibitor heavy chain family member 6	9e-47
3.2497	0.00604153	LOC110516790	lipopolysaccharide-induced tumor necrosis factor-alpha factor homolog	LITAF	lipopolysaccharide induced TNF factor	6.2e-23
3.17187	1.96905e-08	retreg1	reticulophagy regulator 1	RETREG1	reticulophagy regulator 1	1.2e-106
3.1283	7.23016e-05	LOC100136187	cathelicidin antimicrobial peptide			#N/A
3.12012	0.000144435	LOC110492608	uncharacterized LOC110492608			#N/A
3.11422	7.53355e-06	LOC110495558	E3 ubiquitin-protein ligase TRIM21-like	TRIM21	tripartite motif containing 21	5.5e-64
3.10925	0.00779083	LOC110494705	potassium voltage-gated channel subfamily A member 2-like	KCNA2	potassium voltage-gated channel subfamily A member 2	0
3.10307	0.00306223	LOC110516834	gremlin-2-like	GREM2	gremlin 2, DAN family BMP antagonist	8.1e-76
3.08506	6.54788e-09	LOC110526530	mitochondrial glutamate carrier 1-like	SLC25A22	solute carrier family 25 member 22	1.2e-175
3.07748	0.000782224	LOC110511332	bestrophin-3-like	BEST3	bestrophin 3	5.9e-16
3.06792	5.39661e-06	slc10a2	solute carrier family 10 member 2	SLC10A2	solute carrier family 10 member 2	8.5e-158
3.06693	3.14946e-12	LOC100505418	muscle RING finger 2	TRIM55	tripartite motif containing 55	2e-165
3.04464	0	LOC110529791	homeobox protein Meis2-like	MEIS2	Meis homeobox 2	0
3.04406	2.88008e-05	LOC110535214	myosin-7-like	MYH7	myosin heavy chain 7	0
3.04359	4.62007e-05	LOC110509468	tripartite motif-containing protein 3-like	TRIM2	tripartite motif containing 2	0
3.03718	5.44384e-11	LOC110511037	NF-kappa-B inhibitor delta-like	NFKBID	NFKB inhibitor delta	3.4e-86
3.03599	3.12753e-09	LOC110500424	purine nucleoside phosphorylase-like	PNP	purine nucleoside phosphorylase	8e-132
3.03077	0	LOC110497203	UPF0462 protein C4orf33 homolog	C4orf33	chromosome 4 open reading frame 33	3.7e-74
3.03053	0.000719147	LOC110537952	ferritin, middle subunit-like	FTH1	ferritin heavy chain 1	9e-89
2.9931	1.6169e-11	fbxo32	F-box protein 32	FBXO32	F-box protein 32	0
2.98214	0.00229904	LOC110495172	membrane-bound transcription factor site-1 protease-like			#N/A
2.98091	0.00335627	LOC110495573	E3 ubiquitin-protein ligase TRIM39-like	TRIM21	tripartite motif containing 21	1.8e-63
2.97593	9.05672e-10	LOC100505417	muscle RING finger 1	TRIM63	tripartite motif containing 63	1e-122
2.97375	1.51797e-08	trim63b	tripartite motif containing 63b	TRIM63	tripartite motif containing 63	5e-126
2.96587	6.46225e-09	txlnba	taxilin beta a	TXLNB	taxilin beta	6.4e-130
2.9626	0	LOC110492368	transmembrane emp24 domain-containing protein 6-like	TMED6	transmembrane p24 trafficking protein 6	8.2e-87
2.95705	0.000503718	LOC110529971	fibroblast growth factor-binding protein 2-like	FGFBP1	fibroblast growth factor binding protein 1	5.1e-08
2.95108	1.47837e-12	LOC110527813	twinfilin-2-like	TWF2	twinfilin actin binding protein 2	0
2.94234	3.51641e-09	LOC110535540	cAMP-responsive element modulator-like	CREM	cAMP responsive element modulator	2.4e-82
2.92567	2.62902e-06	LOC110503547	uncharacterized LOC110503547	TCN1	transcobalamin 1	7.3e-05
2.91189	1.93128e-07	LOC110497011	ABC transporter F family member 4-like			#N/A
2.90936	0	bank1	B cell scaffold protein with ankyrin repeats 1	BANK1	B cell scaffold protein with ankyrin repeats 1	7.8e-38
2.90486	1.93128e-07	LOC110506758	alpha-protein kinase 3-like	ALPK3	alpha kinase 3	6e-130
2.89522	9.2993e-08	LOC110522238	alpha-taxilin-like	TXLNB	taxilin beta	3.4e-135
2.89246	0	LOC110497052	DDB1- and CUL4-associated factor 6-like	DCAF6	DDB1 and CUL4 associated factor 6	4.6e-172
2.88134	0.00541457	LOC110497458	melatonin receptor type 1A-A	MTNR1A	melatonin receptor 1A	0
2.85904	3.25383e-13	LOC110516852	IgGFc-binding protein-like	FCGBP	Fc fragment of IgG binding protein	6.1e-120
2.85085	4.76457e-10	calcoco1b	calcium binding and coiled-coil domain 1b	CALCOCO1	calcium binding and coiled-coil domain 1	5.6e-79
2.83879	0.000526611	LOC110495692	transmembrane protein 182-like	TMEM182	transmembrane protein 182	2.9e-57
2.82932	4.13093e-07	LOC110515419	cysteine-rich venom protein-like	CRISP3	cysteine rich secretory protein 3	8.4e-55
2.82577	6.28815e-09	usp2a	ubiquitin specific peptidase 2a	USP2	ubiquitin specific peptidase 2	0
2.82469	0.00374082	LOC110518174	stonustoxin subunit beta-like	TRIM16	tripartite motif containing 16	7.6e-33
2.81466	1.09138e-05	LOC110489195	platelet-derived growth factor receptor-like protein	PDGFRL	platelet derived growth factor receptor like	6.9e-93
2.80821	5.55747e-08	LOC110539020	pancreatic secretory granule membrane major glycoprotein GP2-like	GP2	glycoprotein 2	2.1e-70
2.80271	0.000256479	LOC110539035	lysosomal alpha-glucosidase-like	GAA	glucosidase alpha, acid	0
2.77902	1.02856e-06	LOC110529845	heat shock protein HSP 90-alpha 1-like	HSP90AA1	heat shock protein 90 alpha family class A member 1	0
2.76846	0.00942254	LOC110499708	bestrophin-3-like	BEST3	bestrophin 3	2e-98
2.76473	1.93196e-13	LOC110511530	IgGFc-binding protein-like	FCGBP	Fc fragment of IgG binding protein	9.4e-83
2.76328	2.63674e-09	atg4b	autophagy related 4B, cysteine peptidase	ATG4B	autophagy related 4B cysteine peptidase	0
2.74496	0.00141753	ppp1r1c	protein phosphatase 1, regulatory (inhibitor) subunit 1C	PPP1R1C	protein phosphatase 1 regulatory inhibitor subunit 1C	5.9e-24
2.74454	3.04729e-05	LOC110519330	protein amnionless-like	AMN	amnion associated transmembrane protein	6.5e-77
2.72871	0.000405879	LOC110537973	heme-binding protein 2-like	HEBP2	heme binding protein 2	3.6e-33
2.71743	1.54557e-12	LOC110503686	endonuclease domain-containing 1 protein-like	ENDOD1	endonuclease domain containing 1	6.2e-27
2.70963	0.000155196	LOC110491330	pepsin A-like	PGA4	pepsinogen A4	2e-133
2.70705	0.000335828	LOC110522155	probable ribonuclease ZC3H12D	ZC3H12A	zinc finger CCCH-type containing 12A	1.2e-122
2.69978	2.82104e-07	LOC110494114	myosin heavy chain, fast skeletal muscle-like	MYH1	myosin heavy chain 1	0
2.69554	1.01343e-06	LOC110505622	homeobox protein six1b-like	SIX1	SIX homeobox 1	0
2.68533	9.2993e-08	LOC110514513	soluble guanylate cyclase gcy-31-like	GUCY1A1	guanylate cyclase 1 soluble subunit alpha 1	1.8e-55
2.6841	0.00838714	LOC110525080	dedicator of cytokinesis protein 3-like	DOCK3	dedicator of cytokinesis 3	0
2.67902	1.71621e-08	LOC110501534	beta-crystallin A2-like	CRYBA2	crystallin beta A2	4.9e-95
2.67451	0.000937543	LOC110530481	uncharacterized LOC110530481			#N/A
2.65695	1.62987e-11	s8	type I keratin S8	KRT13	keratin 13	7.2e-132
2.65678	5.07202e-07	cand2	cullin-associated and neddylation-dissociated 2 (putative)			#N/A
2.65017	0.00166286	LOC110489205	solute carrier family 25 member 48-like	SLC25A48	solute carrier family 25 member 48	2.6e-141
2.64765	0.00181034	LOC110510022	monocarboxylate transporter 8-like	SLC16A2	solute carrier family 16 member 2	7.4e-100
2.64019	2.29517e-10	abraa	actin binding Rho activating protein a	ABRA	actin binding Rho activating protein	3.1e-82
2.63005	0.00752562	LOC110492820	pepsin A-like	PGA5	pepsinogen A5	6.5e-48
2.62032	1.40897e-08	LOC110507746	mitochondrial uncoupling protein 2-like	UCP2	uncoupling protein 2	7.5e-165
2.61954	1.45612e-05	LOC110487205	pancreatic secretory granule membrane major glycoprotein GP2-like	GP2	glycoprotein 2	5e-34
2.61355	1.38862e-07	LOC110503684	endonuclease domain-containing 1 protein-like	ENDOD1	endonuclease domain containing 1	3.8e-27
2.61031	5.67458e-09	LOC110507122	protein tyrosine phosphatase type IVA 3-like	PTP4A3	protein tyrosine phosphatase 4A3	3.9e-108
2.58717	2.84399e-05	LOC110538755	serine/threonine-protein kinase 19-like	STK19	serine/threonine kinase 19	4.4e-90
2.58687	4.39157e-05	LOC110501637	potassium voltage-gated channel subfamily E member 2-like	KCNE2	potassium voltage-gated channel subfamily E regulatory subunit 2	8.6e-34
2.58225	1.50139e-06	LOC110534194	uncharacterized LOC110534194			#N/A
2.58024	0.0067994	LOC110534240	beta,beta-carotene 9',10'-oxygenase-like	BCO2	beta-carotene oxygenase 2	0
2.57719	0.000616311	LOC110498953	uncharacterized LOC110498953			#N/A
2.57246	0	LOC110508496	uncharacterized LOC110508496	APOL3	apolipoprotein L3	1.1e-10
2.56255	2.0847e-07	LOC110515387	F-box only protein 32-like	FBXO32	F-box protein 32	8.9e-74
2.54302	1.53896e-06	nkx2.1	NK2 homeobox 1	NKX2-1	NK2 homeobox 1	6.5e-161
2.53773	2.88198e-05	LOC110530826	myosin heavy chain, fast skeletal muscle-like	MYH4	myosin heavy chain 4	0
2.53419	2.58096e-09	si	uncharacterized LOC110517274			#N/A
2.53213	2.93546e-10	LOC110537116	heat shock protein beta-11-like	CRYAA2	crystallin alpha A2	4.1e-11
2.5303	6.43378e-08	LOC110486623	somatostatin receptor type 5-like	SSTR3	somatostatin receptor 3	1.7e-118
2.52641	2.38977e-08	LOC110495608	E3 ubiquitin-protein ligase TRIM63-like	TRIM63	tripartite motif containing 63	1e-122
2.51639	6.2839e-11	LOC110494265	caveolin-3-like	CAV3	caveolin 3	1.4e-79
2.50265	6.02799e-08	LOC110520868	protein tyrosine phosphatase type IVA 3-like	PTP4A2	protein tyrosine phosphatase 4A2	5.5e-42
2.50227	0.00610255	zbtb16b	zinc finger and BTB domain containing 16b	ZBTB16	zinc finger and BTB domain containing 16	0
2.49992	1.60708e-06	LOC110497198	UPF0462 protein C4orf33 homolog	C4orf33	chromosome 4 open reading frame 33	2.9e-86
2.49532	0.00230177	LOC110531853	RING finger protein 39-like	RNF39	ring finger protein 39	7.5e-11
2.49476	3.01533e-08	LOC110496448	homeobox protein MOX-2-like	MEOX2	mesenchyme homeobox 2	2.4e-114
2.49293	0.00563009	LOC110536176	uncharacterized LOC110536176			#N/A
2.49089	0.00906383	LOC110515809	galactose-specific lectin nattectin-like	CLEC17A	C-type lectin domain containing 17A	1e-19
2.48567	6.03149e-13	hspb6	heat shock protein, alpha-crystallin-related, b6	CRYAB	crystallin alpha B	3.2e-27
2.48554	2.38977e-08	LOC110498161	transcription cofactor vestigial-like protein 2			#N/A
2.47927	6.28815e-09	LOC110535034	kinesin-like protein KIF24	KIF24	kinesin family member 24	1.3e-148
2.46826	2.98419e-07	LOC110505279	transcription cofactor vestigial-like protein 2	VGLL2	vestigial like family member 2	2.6e-22
2.46156	1.23496e-05	LOC110509039	KN motif and ankyrin repeat domain-containing protein 4-like	KANK2	KN motif and ankyrin repeat domains 2	6.4e-63
2.44151	0.00264348	LOC110533849	gap junction beta-1 protein-like	GJB1	gap junction protein beta 1	1.8e-124
2.43784	0.00172053	LOC110503721	kinesin light chain 1-like	KLC1	kinesin light chain 1	0
2.43471	3.64733e-08	LOC110510723	inactive dual specificity phosphatase 27-like	STYXL2	serine/threonine/tyrosine interacting like 2	3.1e-21
2.433	0.000408348	LOC110502998	homeobox protein SIX2-like	SIX2	SIX homeobox 2	3.5e-164
2.43011	1.90234e-05	LOC110501487	xin actin-binding repeat-containing protein 2-like	XIRP2	xin actin binding repeat containing 2	5e-17
2.42938	5.74817e-10	LOC110532948	BCL2/adenovirus E1B 19 kDa protein-interacting protein 3-like	BNIP3	BCL2 interacting protein 3	5.1e-29
2.41783	2.63472e-10	irx3a	iroquois homeobox 3a	IRX3	iroquois homeobox 3	5.1e-78
2.41751	0	LOC110529158	L-threonine 3-dehydrogenase, mitochondrial-like			#N/A
2.41567	9.21297e-09	LOC110488423	sperm acrosome membrane-associated protein 4-like	SPACA4	sperm acrosome associated 4	3.5e-05
2.4083	0.00266481	LOC110506790	fibroblast growth factor 7-like	FGF7	fibroblast growth factor 7	7.6e-73
2.40077	1.53326e-09	LOC110497053	DDB1- and CUL4-associated factor 6-like	DCAF6	DDB1 and CUL4 associated factor 6	9.6e-168
2.39282	7.29063e-10	slc43a1a	solute carrier family 43 member 1a	SLC43A1	solute carrier family 43 member 1	0
2.39075	2.22606e-05	LOC110486145	heat shock protein Hsp-16.1/Hsp-16.11-like	HSPB8	heat shock protein family B (small) member 8	2e-06
2.39	7.97693e-07	prodhb	proline dehydrogenase (oxidase) 1b	PRODH	proline dehydrogenase 1	0
2.38316	2.57506e-06	LOC100135901	myosin-7	MYH7	myosin heavy chain 7	0
2.38064	1.70044e-06	LOC100301637	pepsinogen	PGA5	pepsinogen A5	2.5e-136
2.37937	0.000882536	LOC110509654	V-type proton ATPase subunit B, brain isoform	ATP6V1B2	ATPase H+ transporting V1 subunit B2	0
2.37102	6.28815e-09	LOC110521883	nuclear protein 1-like	NUPR1	nuclear protein 1, transcriptional regulator	2e-13
2.36904	0.000940641	fbxo32	F-box protein 32	FBXO32	F-box protein 32	0
2.36792	0.000226607	LOC110507798	roundabout homolog 2-like	ROBO2	roundabout guidance receptor 2	0
2.36735	0.000333157	crp1	C-reactive protein 1	CRP	C-reactive protein	8.5e-38
2.36505	0.00270812	LOC110538082	TANK-binding kinase 1-binding protein 1-like	TBKBP1	TBK1 binding protein 1	9.3e-109
2.36474	1.26589e-11	LOC110492039	6-phosphofructo-2-kinase/fructose-2,6-bisphosphatase-like			#N/A
2.36289	6.64929e-06	LOC110495787	collagen alpha-1(XXVIII) chain-like	COL28A1	collagen type XXVIII alpha 1 chain	0
2.36091	6.07227e-05	dnajc28	DnaJ (Hsp40) homolog, subfamily C, member 28	DNAJC28	DnaJ heat shock protein family (Hsp40) member C28	4.7e-107
2.35528	2.73876e-06	LOC110521357	troponin I, fast skeletal muscle-like	TNNI2	troponin I2, fast skeletal type	1e-74
2.35408	1.64951e-08	LOC110506113	mucin-5B-like	MUC5AC	mucin 5AC, oligomeric mucus/gel-forming	0
2.34453	3.83483e-05	LOC110506760	alpha-protein kinase 3-like	ALPK3	alpha kinase 3	2.8e-129
2.33764	0.00165376	LOC110534069	aristaless-related homeobox protein-like	ARX	aristaless related homeobox	7.4e-109
2.33611	0.00284742	plcd4a	phospholipase C, delta 4a	PLCD4	phospholipase C delta 4	0
2.33112	1.45227e-06	LOC110520662	desmin-like	DES	desmin	0
2.32542	0.00768368	palmda	palmdelphin a	PALMD	palmdelphin	4.7e-51
2.32216	0.00421505	LOC110491523	monocarboxylate transporter 6-like	SLC16A5	solute carrier family 16 member 5	6.7e-140
2.32085	2.66923e-06	klhl30	kelch-like family member 30	KLHL30	kelch like family member 30	1e-119
2.32036	3.45064e-08	LOC110521428	elongation factor 2-like	EEF2	eukaryotic translation elongation factor 2	0
2.31019	0.00113624	LOC110491484	sclerostin-like	SOST	sclerostin	8.4e-58
2.30703	0.00241875	LOC110522810	transcription factor RFX4	RFX4	regulatory factor X4	0
2.30495	0.000465909	LOC110536227	uncharacterized LOC110536227			#N/A
2.29914	0.0046349	LOC110537336	tubulin polymerization-promoting protein family member 3-like	TPPP3	tubulin polymerization promoting protein family member 3	4e-82
2.29653	5.50134e-05	LOC110521546	transcription factor Sox-2-like	SOX2	SRY-box transcription factor 2	7.6e-178
2.29498	3.25383e-13	rgcc	regulator of cell cycle	RGCC	regulator of cell cycle	7.8e-40
2.29389	2.83056e-08	LOC110531588	BCL2/adenovirus E1B 19 kDa protein-interacting protein 3-like	BNIP3	BCL2 interacting protein 3	5.7e-61
2.29276	2.92077e-06	angel1	angel homolog 1 (Drosophila)	ANGEL1	angel homolog 1	9e-135
2.29262	0.00013565	LOC110539109	mast cell tryptase-like	TPSG1	tryptase gamma 1	3.1e-23
2.28769	0.00277657	LOC110536145	neurofilament heavy polypeptide-like	NEFH	neurofilament heavy	9.9e-146
2.28763	0.00504091	LOC110533418	sphingolipid delta(4)-desaturase/C4-monooxygenase DES2-like	DEGS2	delta 4-desaturase, sphingolipid 2	3.9e-169
2.28454	2.38977e-08	LOC110497567	beta-taxilin-like	TXLNB	taxilin beta	7.5e-138
2.28313	0.0079237	si	uncharacterized LOC110536157	ANTKMT	adenine nucleotide translocase lysine methyltransferase	9.1e-46
2.27979	0.000181462	plcd1	phospholipase C delta 1	PLCD1	phospholipase C delta 1	0
2.27276	5.46252e-06	LOC110488452	zonadhesin-like	FCGBP	Fc fragment of IgG binding protein	8e-41
2.27211	0.000121167	LOC110520152	copine-2-like	CPNE2	copine 2	0
2.26593	0.00832695	hunk	hormonally up-regulated Neu-associated kinase			#N/A
2.26401	0.000992302	si	uncharacterized LOC110531548			#N/A
2.2626	1.96488e-06	LOC110500239	uncharacterized LOC110500239	PPP1R3A	protein phosphatase 1 regulatory subunit 3A	3.1e-55
2.26168	3.66266e-09	LOC110533674	ubiquitin carboxyl-terminal hydrolase 25-like	USP25	ubiquitin specific peptidase 25	0
2.26027	0.00214673	acyp2	acylphosphatase 2	ACYP2	acylphosphatase 2	1.4e-44
2.25474	2.17975e-06	six1	SIX homeobox 1	SIX1	SIX homeobox 1	0
2.25448	5.32473e-09	LOC110538645	potassium-transporting ATPase alpha chain 1-like			#N/A
2.25074	0.00171091	LOC110507951	galactose-3-O-sulfotransferase 2-like	GAL3ST2	galactose-3-O-sulfotransferase 2	3.1e-102
2.24907	6.26422e-06	LOC110516968	NLR family CARD domain-containing protein 3-like	NLRC3	NLR family CARD domain containing 3	6.4e-85
2.24907	0.000324754	saxo2	stabilizer of axonemal microtubules 2	SAXO2	stabilizer of axonemal microtubules 2	1.3e-94
2.24554	0.00014609	LOC110530016	KN motif and ankyrin repeat domain-containing protein 1-like	KANK1	KN motif and ankyrin repeat domains 1	6e-63
2.23921	0.00114168	LOC110528777	mucin-17-like	SH3GLB1	SH3 domain containing GRB2 like, endophilin B1	1.8e-113
2.23912	3.25383e-13	LOC110490394	uncharacterized LOC110490394			#N/A
2.22185	5.85976e-08	mal	mal, T cell differentiation protein	MAL	mal, T cell differentiation protein	2.7e-46
2.2216	1.39828e-05	LOC110485431	butyrophilin subfamily 3 member A3-like			#N/A
2.22158	0.00456242	LOC110538481	riboflavin-binding protein-like	FOLR3	folate receptor gamma	8.7e-19
2.21623	1.79423e-07	LOC110522329	protein SOGA3-like	SOGA3	SOGA family member 3	0
2.21398	0.00642414	col17a1a	collagen, type XVII, alpha 1a	COL17A1	collagen type XVII alpha 1 chain	1.5e-126
2.20975	5.38905e-07	LOC110495514	inactive dual specificity phosphatase 27-like	STYXL2	serine/threonine/tyrosine interacting like 2	9.2e-142
2.20666	1.60029e-06	kbtbd12	kelch repeat and BTB (POZ) domain containing 12	KBTBD12	kelch repeat and BTB domain containing 12	0
2.203	0.000184384	LOC110536471	interferon-induced GTP-binding protein MxB-like	MX2	MX dynamin like GTPase 2	3e-164
2.19726	0.000328049	LOC110494206	growth/differentiation factor 11-like	GDF11	growth differentiation factor 11	0
2.18667	0.00295265	LOC110537375	lysophosphatidic acid receptor 6-like	LPAR6	lysophosphatidic acid receptor 6	8.8e-141
2.1842	3.12585e-05	LOC110491531	transmembrane protein 150A-like	TMEM150A	transmembrane protein 150A	8.8e-57
2.18268	6.94203e-06	LOC110521013	sarcoplasmic/endoplasmic reticulum calcium ATPase 1-like	ATP2A1	ATPase sarcoplasmic/endoplasmic reticulum Ca2+ transporting 1	0
2.1807	0.000270593	asb14	ankyrin repeat and SOCS box containing 14	ASB14	ankyrin repeat and SOCS box containing 14	0
2.17955	8.47802e-07	edn1	endothelin 1	EDN1	endothelin 1	9.1e-28
2.17572	4.63475e-07	LOC110492161	leiomodin-3-like	LMOD3	leiomodin 3	3.6e-114
2.17511	6.85826e-08	LOC110485553	beta-1,3-galactosyltransferase 1-like	B3GALT2	beta-1,3-galactosyltransferase 2	8e-64
2.17151	5.55747e-08	LOC110515565	E3 ubiquitin/ISG15 ligase TRIM25-like	TRIM25	tripartite motif containing 25	9.7e-36
2.17102	0.000322108	LOC110521770	insulin-like growth factor-binding protein 1	IGFBP1	insulin like growth factor binding protein 1	5.8e-54
2.16663	4.6664e-06	si	pleckstrin homology domain containing A4	PLEKHA4	pleckstrin homology domain containing A4	8e-76
2.16373	0.00624625	LOC110488654	histamine H2 receptor-like			#N/A
2.16288	1.87293e-05	LOC110537651	creatine kinase M-type-like	CKM	creatine kinase, M-type	0
2.15926	0.0032053	gfral	GDNF family receptor alpha like			#N/A
2.15881	1.13864e-06	LOC110486871	60S ribosomal protein L3-like	RPL3L	ribosomal protein L3 like	0
2.1588	7.78021e-10	LOC110508347	kelch-like protein 24	KLHL24	kelch like family member 24	0
2.15617	3.72642e-09	LOC110521164	zinc-binding protein A33-like	TRIM39	tripartite motif containing 39	1.8e-38
2.15289	4.22132e-07	cfap43	cilia and flagella associated protein 43	CFAP43	cilia and flagella associated protein 43	0
2.1491	4.13755e-06	txlnbb	taxilin beta b	TXLNB	taxilin beta	1.2e-137
2.14901	9.2526e-10	tdh	L-threonine dehydrogenase			#N/A
2.14403	3.90116e-07	LOC110485428	tripartite motif-containing protein 35-like	TRIM35	tripartite motif containing 35	3.5e-58
2.14244	2.07782e-09	LOC110521055	protein enabled homolog	ENAH	ENAH actin regulator	6.8e-48
2.13954	0.000444993	LOC110531276	E3 ubiquitin-protein ligase TRIM63-like	TRIM55	tripartite motif containing 55	4.9e-122
2.1386	0.000156031	LOC110535951	frizzled-10-B-like	FZD10	frizzled class receptor 10	0
2.13847	3.0395e-10	LOC110492690	S-adenosylhomocysteine hydrolase-like protein 1	AHCYL1	adenosylhomocysteinase like 1	0
2.13187	6.20152e-05	LOC110491649	potassium voltage-gated channel subfamily A member 7-like	KCNA4	potassium voltage-gated channel subfamily A member 4	0
2.12942	0.00416821	trim54	tripartite motif containing 54	TRIM54	tripartite motif containing 54	2.3e-177
2.12546	5.61011e-06	LOC110516341	serine/threonine-protein kinase Nek8-like	MAP3K14	mitogen-activated protein kinase kinase kinase 14	8.3e-10
2.12461	0.00555622	LOC110499829	tripartite motif-containing protein 16-like	TRIM16	tripartite motif containing 16	1.1e-34
2.12243	2.34087e-05	LOC110506002	arginase-2, mitochondrial-like	ARG2	arginase 2	7.7e-161
2.12156	5.65384e-06	LOC110503650	large neutral amino acids transporter small subunit 4-like	SLC43A2	solute carrier family 43 member 2	5.9e-26
2.11691	0.00177127	LOC110504105	dehydrogenase/reductase SDR family member 12-like	DHRS12	dehydrogenase/reductase 12	2.8e-137
2.11641	2.49669e-12	LOC110488634	carnosine synthase 1-like	CARNS1	carnosine synthase 1	6.4e-49
2.11526	0.000225057	si	basic helix-loop-helix transcription factor scleraxis-like	SCX	scleraxis bHLH transcription factor	7.7e-41
2.11421	2.65714e-05	LOC110487246	tetratricopeptide repeat protein 31-like	TTC31	tetratricopeptide repeat domain 31	8.6e-19
2.11401	4.36354e-07	LOC110497880	60 kDa lysophospholipase-like	ASPG	asparaginase	0
2.11354	1.78582e-10	LOC110514902	alpha-tectorin-like	FCGBP	Fc fragment of IgG binding protein	7e-72
2.11179	0.00254533	matn2	matrilin 2	MATN2	matrilin 2	3.6e-158
2.10847	1.54557e-12	LOC110491569	epidermal growth factor receptor kinase substrate 8-like protein 1	EPS8L1	EPS8 like 1	4.1e-148
2.08717	0.00685999	mfsd4ab	major facilitator superfamily domain containing 4Ab	MFSD4A	major facilitator superfamily domain containing 4A	0
2.08082	0.00650131	LOC110496043	prostate stem cell antigen-like			#N/A
2.08007	1.83003e-06	LOC110507524	large neutral amino acids transporter small subunit 4-like	SLC43A2	solute carrier family 43 member 2	0
2.07604	0.00793659	LOC110492922	troponin I, fast skeletal muscle-like	TNNI2	troponin I2, fast skeletal type	7.5e-63
2.07542	0.00090889	LOC110485554	beta-1,3-galactosyltransferase 2-like	B3GALT2	beta-1,3-galactosyltransferase 2	3.2e-62
2.0742	0.00417387	tent5ba	terminal nucleotidyltransferase 5ba	TENT5A	terminal nucleotidyltransferase 5A	0
2.07205	0.00984968	wdr97	WD repeat domain 97	WDR97	WD repeat domain 97	1e-64
2.06541	1.44551e-05	LOC110488221	homeobox protein MOX-2-like	MEOX2	mesenchyme homeobox 2	5.5e-135
2.06112	0.000962773	LOC110526835	troponin I, fast skeletal muscle-like	TNNI2	troponin I2, fast skeletal type	7e-71
2.05874	0.00013565	LOC110509423	tyrosine-protein kinase receptor UFO-like	AXL	AXL receptor tyrosine kinase	0
2.05324	7.3349e-12	LOC110521354	synaptotagmin-2-like	SYT1	synaptotagmin 1	3.1e-127
2.0472	0.00691969	LOC110534710	ribosome biogenesis protein BMS1 homolog	BMS1	BMS1 ribosome biogenesis factor	0
2.03854	0.00196964	LOC110532039	glutaminase kidney isoform, mitochondrial-like	GLS	glutaminase	0
2.03784	2.81842e-05	mlip	muscular LMNA-interacting protein	MLIP	muscular LMNA interacting protein	3.5e-26
2.03582	0.0046929	gpnmb	glycoprotein (transmembrane) nmb	GPNMB	glycoprotein nmb	3.8e-91
2.02787	7.66239e-06	hspb8	heat shock protein family B (small) member 8	HSPB8	heat shock protein family B (small) member 8	4e-68
2.0274	0.00182227	zgc	Filament_head and Filament domain-containing protein	INA	internexin neuronal intermediate filament protein alpha	2.6e-151
2.02736	0.00122532	LOC110494135	RING finger protein 223-like	RNF223	ring finger protein 223	8.2e-46
2.02645	0.00600858	LOC100301652	titin-cap	TCAP	titin-cap	2.6e-33
2.02529	0.00465973	LOC110523536	neurofilament medium polypeptide-like	NEFM	neurofilament medium	0
2.01632	3.19308e-07	LOC110506336	anoctamin-1-like	ANO1	anoctamin 1	0
2.0151	0.000133419	LOC101268962	zinc finger and BTB domain-containing protein 16-A	ZBTB16	zinc finger and BTB domain containing 16	0
2.01379	0.00032595	LOC110486272	bryoporin-like			#N/A
2.01206	0.000489013	LOC110502610	GTP-binding protein SAR1a-like	SAR1A	secretion associated Ras related GTPase 1A	2.7e-93
2.01187	6.77204e-07	LOC110526368	AMP deaminase 3-like	AMPD3	adenosine monophosphate deaminase 3	0
2.00848	5.87564e-07	LOC110506744	iroquois-class homeodomain protein irx-3-like	IRX1	iroquois homeobox 1	1.1e-89
2.00313	0.00266481	LOC110489263	chloride channel protein 1-like	CLCN1	chloride voltage-gated channel 1	0
2.00109	2.96622e-05	LOC110522822	unconventional myosin-XVIIIb-like	MYO18B	myosin XVIIIB	9.2e-164
2.00088	4.04035e-05	LOC110526496	mucin-5AC-like	MUC5B	mucin 5B, oligomeric mucus/gel-forming	0
-2.01123	1.72272e-09	LOC110500078	ubl carboxyl-terminal hydrolase 18-like	USP18	ubiquitin specific peptidase 18	2.7e-55
-2.01227	5.51958e-06	LOC110522693	fatty acid desaturase 2-like	FADS2	fatty acid desaturase 2	7.4e-117
-2.01747	0.000106027	LOC110524211	tropomyosin alpha-1 chain-like	TPM4	tropomyosin 4	9.5e-170
-2.02019	7.3349e-12	LOC110489418	cell division cycle-associated protein 3-like	CDCA3	cell division cycle associated 3	3e-07
-2.02557	0.00657699	LOC110493438	sphingosine 1-phosphate receptor 1-like			#N/A
-2.02821	0.00101586	LOC110498223	matrilin-3-like	MATN3	matrilin 3	8.8e-104
-2.03205	0.00197697	LOC110538417	angiopoietin-related protein 2-like	ANGPTL2	angiopoietin like 2	6.4e-167
-2.04335	4.02561e-05	LOC110507390	porphobilinogen deaminase-like	HMBS	hydroxymethylbilane synthase	0
-2.0453	0.000251696	LOC110485564	uncharacterized LOC110485564	GIMAP4	GTPase, IMAP family member 4	6.4e-14
-2.05674	0.000502401	LOC110526523	kinesin-like protein KIF18A	KIF18A	kinesin family member 18A	0
-2.05691	7.63948e-07	glt8d1	glycosyltransferase 8 domain containing 1	GLT8D1	glycosyltransferase 8 domain containing 1	3.9e-162
-2.06681	0.00807498	plin1	perilipin 1	PLIN1	perilipin 1	2.2e-60
-2.06989	0.00131933	bmb	brambleberry			#N/A
-2.07154	3.02944e-05	LOC110522258	uncharacterized LOC110522258			#N/A
-2.07184	2.38557e-08	LOC110502539	cyclin-dependent kinase 1-like	CDK1	cyclin dependent kinase 1	0
-2.07659	4.35049e-12	LOC110511248	squalene monooxygenase-like	SQLE	squalene epoxidase	0
-2.0995	1.6402e-12	LOC110486547	importin subunit alpha-1-like	KPNA2	karyopherin subunit alpha 2	0
-2.10275	1.13411e-08	LOC110491149	uncharacterized LOC110491149			#N/A
-2.10433	0.00317355	LOC100136617	sodium-dependent phosphate transport protein 2A	SLC34A1	solute carrier family 34 member 1	0
-2.10845	9.81864e-05	LOC110495802	glucagon-1	GCG	glucagon	9e-48
-2.11304	0.00749091	LOC110520697	pachytene checkpoint protein 2 homolog	TRIP13	thyroid hormone receptor interactor 13	1.3e-122
-2.12022	0.000791681	LOC110492443	cytosolic sulfotransferase 2-like	SULT1A2	sulfotransferase family 1A member 2	8.8e-22
-2.12051	0.000675677	LOC110523785	protein phosphatase 1 regulatory subunit 3B-like	PPP1R3B	protein phosphatase 1 regulatory subunit 3B	9e-99
-2.12712	0.00200456	tlr5	toll-like receptor 5	TLR5	toll like receptor 5	2e-111
-2.13096	1.93726e-07	LOC110497488	fatty acid-binding protein, intestinal-like	FABP2	fatty acid binding protein 2	4.3e-57
-2.13938	2.44564e-11	LOC110538509	importin subunit alpha-1-like	KPNA2	karyopherin subunit alpha 2	0
-2.14744	4.30383e-05	LOC110523749	uncharacterized LOC110523749			#N/A
-2.15548	5.31253e-08	LOC110510080	uncharacterized LOC110510080			#N/A
-2.15678	5.7271e-10	LOC110525276	OX-2 membrane glycoprotein-like	CD200	CD200 molecule	1.4e-23
-2.16151	0.00712787	LOC110493159	collagen alpha-1(XIV) chain-like	COL6A3	collagen type VI alpha 3 chain	4.6e-35
-2.16795	0.00118193	LOC110529974	anion exchange protein 2-like	SLC4A2	solute carrier family 4 member 2	0
-2.17179	0.000649166	LOC110495719	immunoglobulin kappa light chain-like	IGLL1	immunoglobulin lambda like polypeptide 1	2.1e-06
-2.17184	9.17038e-12	LOC110501840	10 kDa heat shock protein, mitochondrial-like	HSPE1	heat shock protein family E (Hsp10) member 1	1.4e-45
-2.17849	2.12508e-06	LOC110537912	apolipoprotein A-IV-like	APOA4	apolipoprotein A4	6.7e-28
-2.18007	9.14964e-09	LOC110500406	endonuclease domain-containing 1 protein-like	ENDOD1	endonuclease domain containing 1	7.6e-24
-2.18073	6.53338e-09	LOC110508243	E3 ubiquitin-protein ligase rnf213-alpha-like	RNF213	ring finger protein 213	0
-2.18462	6.94888e-11	LOC110520020	signal transducer and activator of transcription 1-alpha/beta-like			#N/A
-2.19429	9.14111e-10	tm7sf2	transmembrane 7 superfamily member 2	TM7SF2	transmembrane 7 superfamily member 2	0
-2.19746	3.44162e-05	LOC110503884	phosphoserine phosphatase-like	PSPH	phosphoserine phosphatase	9.6e-121
-2.21554	6.71696e-11	LOC110523465	phosphatidylserine decarboxylase proenzyme, mitochondrial-like	PISD	phosphatidylserine decarboxylase	0
-2.22641	0.00450307	LOC110497351	coronin-2A-like	CORO2A	coronin 2A	8.8e-21
-2.23029	0.00758943	LOC110490610	nuclear respiratory factor 1-like	NRF1	nuclear respiratory factor 1	7e-120
-2.23523	3.25383e-13	calr	calreticulin	CALR	calreticulin	0
-2.25184	0.000457272	nsmce2	NSE2 (MMS21) homolog, SMC5-SMC6 complex SUMO ligase	NSMCE2	NSE2 (MMS21) homolog, SMC5-SMC6 complex SUMO ligase	9.4e-52
-2.26682	0.00145298	cdc25c	cell division cycle 25C	CDC25C	cell division cycle 25C	9.6e-89
-2.27079	9.56565e-09	LOC110536308	A disintegrin and metalloproteinase with thrombospondin motifs 12-like	ADAMTS12	ADAM metallopeptidase with thrombospondin type 1 motif 12	0
-2.28098	0.000264175	LOC110494062	acidic mammalian chitinase-like	CHIA	chitinase acidic	1.3e-169
-2.28571	0.00211236	LOC110498947	E3 ubiquitin-protein ligase TRIM39-like	TRIM27	tripartite motif containing 27	3.7e-60
-2.29752	9.29167e-06	LOC110531076	protein unc-93 homolog A-like	UNC93A	unc-93 homolog A	0
-2.3042	0.00193588	LOC110491927	interferon-induced protein 44-like	IFI44L	interferon induced protein 44 like	1.8e-49
-2.30425	1.1457e-05	LOC110499540	caskin-1-like	CASKIN1	CASK interacting protein 1	6.7e-158
-2.30581	0.00928498	LOC110519770	heterogeneous nuclear ribonucleoprotein R-like	HNRNPR	heterogeneous nuclear ribonucleoprotein R	8.7e-96
-2.31079	1.04858e-08	LOC110521891	uncharacterized LOC110521891	SRL	sarcalumenin	7e-06
-2.32429	0	LOC110495467	nectin-4-like	CD200	CD200 molecule	6.9e-23
-2.3267	3.74796e-06	LOC110503654	XIAP-associated factor 1-like	XAF1	XIAP associated factor 1	7.6e-27
-2.33158	3.06001e-07	LOC110510198	apolipoprotein A-IV-like	APOA4	apolipoprotein A4	2e-27
-2.33508	8.84249e-08	fd6d	delta 6-desaturase-like	FADS2	fatty acid desaturase 2	0
-2.34359	7.20455e-09	LOC110522342	interferon-induced protein 44-like	IFI44L	interferon induced protein 44 like	1.3e-43
-2.35884	5.08304e-07	LOC110529375	leucine-rich alpha-2-glycoprotein-like	LRG1	leucine rich alpha-2-glycoprotein 1	6e-54
-2.36849	0.000217671	LOC110537686	HLA class II histocompatibility antigen, DQ beta 1 chain-like	HLA-DQB1	major histocompatibility complex, class II, DQ beta 1	6.2e-27
-2.36957	0.00252112	LOC110532038	collagen alpha-1(II) chain-like	COL2A1	collagen type II alpha 1 chain	0
-2.37321	8.55658e-08	LOC110496703	uncharacterized LOC110496703			#N/A
-2.37597	0.000438613	slc13a3	solute carrier family 13 member 3	SLC13A3	solute carrier family 13 member 3	0
-2.38325	0.00330348	LOC110528083	cyclin-dependent kinase inhibitor 1-like	CDKN1A	cyclin dependent kinase inhibitor 1A	0
-2.3899	7.18869e-13	dnajc3a	DnaJ (Hsp40) homolog, subfamily C, member 3a	DNAJC3	DnaJ heat shock protein family (Hsp40) member C3	0
-2.39469	0.000356763	LOC110532184	E3 ubiquitin-protein ligase TRIM39-like	TRIM39	tripartite motif containing 39	9.5e-63
-2.3953	0.00211401	LOC110531554	poly [ADP-ribose	PARP14	poly(ADP-ribose) polymerase family member 14	9.7e-85
-2.40351	0.00119029	LOC110488852	adhesion G protein-coupled receptor E1-like	ADGRE5	adhesion G protein-coupled receptor E5	3.1e-40
-2.41114	3.48749e-09	LOC110490405	ubl carboxyl-terminal hydrolase 18-like	USP18	ubiquitin specific peptidase 18	5e-55
-2.43174	4.08475e-07	LOC110517730	microfibril-associated glycoprotein 4-like	MFAP4	microfibril associated protein 4	8.6e-87
-2.43615	6.1305e-08	aqp8a.2	aquaporin 8a, tandem duplicate 2	AQP8	aquaporin 8	1e-82
-2.46407	1.13511e-11	LOC110485563	squalene monooxygenase-like	SQLE	squalene epoxidase	0
-2.48335	1.21651e-11	LOC110503155	von Willebrand factor A domain-containing protein 5A-like	VWA5A	von Willebrand factor A domain containing 5A	0
-2.485	6.00863e-06	LOC110513613	microfibril-associated glycoprotein 4-like	TNR	tenascin R	2.5e-39
-2.48556	1.28235e-05	LOC110508472	protein S100-A11-like	S100A11	S100 calcium binding protein A11	5.8e-19
-2.50028	0	LOC110526774	uncharacterized LOC110526774	UBE2E3	ubiquitin conjugating enzyme E2 E3	5e-28
-2.5235	8.85287e-05	samd9l	sterile alpha motif domain containing 9 like	SAMD9L	sterile alpha motif domain containing 9 like	0
-2.52472	0.00302115	tnni1b	troponin I type 1b (skeletal, slow)	TNNI1	troponin I1, slow skeletal type	6.1e-97
-2.52689	1.69149e-05	LOC110507685	forkhead box protein N1-like	FOXN1	forkhead box N1	5.6e-72
-2.53352	2.05136e-05	LOC110494831	complement C1q-like protein 2	C1QL2	complement C1q like 2	6.8e-10
-2.53402	0.000441872	LOC110526288	GTP-binding protein RAD-like	RRAD	RRAD, Ras related glycolysis inhibitor and calcium channel regulator	4.4e-128
-2.54305	0.000103549	LOC110490488	muscarinic acetylcholine receptor M2-like	CHRM2	cholinergic receptor muscarinic 2	0
-2.55768	0.00463844	LOC110498633	probable E3 ubiquitin-protein ligase HERC3	HERC5	HECT and RLD domain containing E3 ubiquitin protein ligase 5	1.4e-88
-2.56567	0	ebp	EBP cholestenol delta-isomerase	EBP	EBP cholestenol delta-isomerase	3.4e-97
-2.5736	0.000136668	LOC110524076	PDZK1-interacting protein 1-like	PDZK1IP1	PDZK1 interacting protein 1	2e-09
-2.58016	6.03149e-13	lss	lanosterol synthase (2,3-oxidosqualene-lanosterol cyclase)	LSS	lanosterol synthase	0
-2.5871	1.22874e-07	stat1b	signal transducer and activator of transcription 1b	STAT1	signal transducer and activator of transcription 1	0
-2.62299	9.11304e-09	LOC100135942	sodium-dependent phosphate transport protein 2B	SLC34A2	solute carrier family 34 member 2	0
-2.62315	0.00479921	LOC110507993	sodium- and chloride-dependent GABA transporter 2-like	SLC6A13	solute carrier family 6 member 13	9.3e-145
-2.62378	0.00749208	LOC110488715	glyoxylate reductase/hydroxypyruvate reductase-like	GRHPR	glyoxylate and hydroxypyruvate reductase	7.7e-172
-2.62501	4.93135e-08	hadh	hydroxyacyl-CoA dehydrogenase	HADH	hydroxyacyl-CoA dehydrogenase	5.9e-160
-2.6293	0	LOC110509962	peptidyl-prolyl cis-trans isomerase FKBP2-like	FKBP2	FKBP prolyl isomerase 2	6.2e-75
-2.63292	0.000522498	LOC110530572	cysteine-rich protein 2-like	CRIP3	cysteine rich protein 3	5e-94
-2.63656	2.44556e-09	LOC110488353	BOLA class I histocompatibility antigen, alpha chain BL3-7-like	HLA-E	major histocompatibility complex, class I, E	6e-50
-2.64457	2.09545e-09	LOC100653484	CD226 antigen	CD200	CD200 molecule	2.5e-23
-2.65249	6.79961e-05	LOC110502833	ADP-ribosylation factor 4-like	ARF5	ADP ribosylation factor 5	7e-103
-2.65309	0.00252112	LOC110488102	uncharacterized LOC110488102			#N/A
-2.65329	0.000108358	LOC110498455	probable E3 ubiquitin-protein ligase HERC6	HERC6	HECT and RLD domain containing E3 ubiquitin protein ligase family member 6	0
-2.66028	1.93196e-13	LOC110487688	type-4 ice-structuring protein LS-12-like			#N/A
-2.67452	0.00522198	LOC100136178	troponin C			#N/A
-2.68354	0.00484146	LOC110535466	collagen alpha-6(VI) chain-like	COL6A6	collagen type VI alpha 6 chain	2.4e-42
-2.68357	0.00152691	LOC110525341	serine/threonine-protein kinase Chk2-like	CHEK2	checkpoint kinase 2	8.3e-168
-2.6955	3.95984e-07	inhbc	inhibin subunit beta C	INHBB	inhibin subunit beta B	1e-84
-2.69685	3.2426e-06	cmpk2	cytidine monophosphate (UMP-CMP) kinase 2, mitochondrial	CMPK2	cytidine/uridine monophosphate kinase 2	1.7e-85
-2.73083	7.3349e-12	LOC110498431	probable E3 ubiquitin-protein ligase HERC3	HERC3	HECT and RLD domain containing E3 ubiquitin protein ligase 3	0
-2.74986	0.0033687	LOC110530390	monocarboxylate transporter 12-B-like	SLC16A12	solute carrier family 16 member 12	6.1e-100
-2.76497	6.25208e-10	c3-3	complement component C3-3	C3	complement C3	0
-2.7678	0.00106006	LOC110522204	gap junction Cx32.2 protein-like	GJA3	gap junction protein alpha 3	4.5e-97
-2.7752	1.93196e-13	LOC110493692	uncharacterized LOC110493692	UBE2E3	ubiquitin conjugating enzyme E2 E3	6.6e-26
-2.78186	0.0035747	LOC110494987	G0/G1 switch protein 2-like	G0S2	G0/G1 switch 2	1.5e-16
-2.8232	3.35784e-05	LOC110500176	patatin-like phospholipase domain-containing protein 2	PNPLA2	patatin like phospholipase domain containing 2	6.1e-146
-2.83675	8.92205e-05	apol	apolipoprotein L	APOL1	apolipoprotein L1	6.9e-05
-2.83753	7.39368e-09	LOC110505513	golgin subfamily A member 6-like protein 22	ERVFC1	endogenous retrovirus group FC1 Env polyprotein	9.6e-05
-2.83769	5.60809e-09	LOC100135986	CD9 protein	CD9	CD9 molecule	6.1e-34
-2.84947	5.55747e-08	LOC100136003	VHSV-induced protein			#N/A
-2.8623	1.53625e-05	LOC110536311	glucokinase-like	GCK	glucokinase	0
-2.86496	0.00655969	LOC110507994	sodium- and chloride-dependent GABA transporter 2-like	SLC6A12	solute carrier family 6 member 12	2.7e-47
-2.86666	6.48547e-10	LOC110510776	urokinase plasminogen activator surface receptor-like			#N/A
-2.86858	2.22606e-05	LOC110498631	probable E3 ubiquitin-protein ligase HERC6	HERC5	HECT and RLD domain containing E3 ubiquitin protein ligase 5	2.9e-114
-2.87338	1.87965e-09	LOC110538281	insulin-like growth factor-binding protein complex acid labile subunit	IGFALS	insulin like growth factor binding protein acid labile subunit	0
-2.88282	0.000870824	LOC110529778	cysteine-rich protein 2-like	CRIP2	cysteine rich protein 2	5.6e-110
-2.8864	3.25383e-13	LOC110491216	microfibril-associated glycoprotein 4-like	MFAP4	microfibril associated protein 4	1.7e-85
-2.90112	1.01937e-06	LOC110490229	galactose-specific lectin nattectin-like	NCAN	neurocan	6.2e-20
-2.90298	0.00524254	LOC110515400	transmembrane protein 64-like	TMEM64	transmembrane protein 64	5.2e-54
-2.93095	4.80451e-11	helz2a	helicase with zinc finger 2a	HELZ2	helicase with zinc finger 2	0
-2.96154	0.00395665	LOC110522335	histidine triad nucleotide-binding protein 3-like	HINT3	histidine triad nucleotide binding protein 3	4.7e-23
-2.96968	0.0012362	LOC110499838	troponin I, slow skeletal muscle-like	TNNI1	troponin I1, slow skeletal type	9.8e-72
-2.96979	0.0046929	LOC110489706	LIM zinc-binding domain-containing Nebulette-like	NEBL	nebulette	9.9e-160
-2.99246	4.73385e-07	LOC100135934	lipocalin	PTGDS	prostaglandin D2 synthase	2.9e-22
-3.0166	3.28625e-05	LOC110501694	uncharacterized protein C3orf38 homolog	C3orf38	chromosome 3 open reading frame 38	8.5e-57
-3.0208	0.000782224	LOC100136150	myosin-6	MYH6	myosin heavy chain 6	0
-3.05251	0.000628903	LOC110501424	interferon alpha/beta receptor 2	IL20RA	interleukin 20 receptor subunit alpha	4.2e-15
-3.05667	0.00441488	LOC110488532	histone RNA hairpin-binding protein-like	SLBP	stem-loop binding protein	4.9e-65
-3.09515	4.32736e-05	LOC110508895	mitochondrial import inner membrane translocase subunit TIM44-like	TIMM44	translocase of inner mitochondrial membrane 44	0
-3.14671	0	sb	uncharacterized LOC110531400			#N/A
-3.16403	1.28235e-05	atp8b3	ATPase phospholipid transporting 8B3	ATP11C	ATPase phospholipid transporting 11C	1.8e-147
-3.18086	2.98419e-07	LOC110523359	apolipoprotein A-IV-like	APOA4	apolipoprotein A4	6.9e-25
-3.18915	2.5733e-05	LOC110531710	phylloquinone omega-hydroxylase CYP4F2-like	CYP4F2	cytochrome P450 family 4 subfamily F member 2	7.6e-51
-3.21041	0.00579658	LOC110493721	uncharacterized LOC110493721			#N/A
-3.24054	0.00634922	LOC110521361	troponin I, fast skeletal muscle-like	TNNI2	troponin I2, fast skeletal type	2.5e-39
-3.24334	6.1305e-08	LOC110536110	protein S100-A11-like	S100A11	S100 calcium binding protein A11	1.6e-19
-3.24532	0.00238745	LOC110522240	neuromedin-B receptor-like	NMBR	neuromedin B receptor	0
-3.25614	1.47503e-10	ifit9	interferon-induced protein with tetratricopeptide repeats 9	IFIT5	interferon induced protein with tetratricopeptide repeats 5	2.7e-78
-3.28211	0.000681464	LOC110502521	alpha-actinin-2-like	ACTN2	actinin alpha 2	0
-3.33295	0.0037246	LOC110515540	protein asteroid homolog 1-like	ASTE1	asteroid homolog 1	8.6e-116
-3.34144	9.12574e-06	oatx	organic anion transporter X	SLC22A6	solute carrier family 22 member 6	0
-3.34194	0.000530433	LOC110529651	alpha-actinin-2	ACTN2	actinin alpha 2	0
-3.37113	0.00868124	LOC110513559	endonuclease domain-containing 1 protein-like	ENDOD1	endonuclease domain containing 1	3.2e-20
-3.38001	3.65699e-05	LOC110504092	heat shock protein beta-7-like	HSPB7	heat shock protein family B (small) member 7	2.6e-19
-3.39614	8.79078e-07	LOC110524047	galectin-3-binding protein B-like	LGALS3BP	galectin 3 binding protein	5.7e-126
-3.39918	2.92846e-06	LOC110498638	probable E3 ubiquitin-protein ligase HERC3	HERC5	HECT and RLD domain containing E3 ubiquitin protein ligase 5	2e-147
-3.40009	6.0523e-09	mx2	Mx2 protein	MX1	MX dynamin like GTPase 1	0
-3.42971	9.79694e-08	mx	interferon-induced GTP-binding protein Mx	MX1	MX dynamin like GTPase 1	0
-3.4322	1.6169e-11	LOC100653472	VIG-B319.A protein			#N/A
-3.43574	0.000842634	LOC110513510	myosin heavy chain, fast skeletal muscle-like	MYH13	myosin heavy chain 13	2.8e-127
-3.47463	0.000560279	LOC110514592	centromere-binding protein 1-like			#N/A
-3.52475	0.00841871	LOC110502652	sideroflexin-1-like	SFXN1	sideroflexin 1	0
-3.5393	4.6664e-06	LOC110486354	hemoglobin subunit alpha	HBZ	hemoglobin subunit zeta	4.5e-50
-3.55111	0.00793598	LOC110506220	integrin beta-like protein A			#N/A
-3.55506	1.93196e-13	LOC110531657	interferon-induced very large GTPase 1-like	URGCP	upregulator of cell proliferation	4.8e-07
-3.62347	0.00307726	LOC110492284	myosin light chain kinase 2, skeletal/cardiac muscle-like	MYLK2	myosin light chain kinase 2	8e-159
-3.62849	0.00687326	LOC110494198	25-hydroxyvitamin D-1 alpha hydroxylase, mitochondrial-like	CYP27B1	cytochrome P450 family 27 subfamily B member 1	3e-172
-3.63547	0.0027201	LOC110532000	troponin C, slow skeletal and cardiac muscles			#N/A
-3.70394	0.000251696	vig1	viperin	RSAD2	radical S-adenosyl methionine domain containing 2	0
-3.70605	0	LOC110531455	mucin-2-like	MUC3A	mucin 3A, cell surface associated	9.3e-25
-3.71238	2.23756e-06	LOC110502621	solute carrier family 22 member 7-like	SLC22A7	solute carrier family 22 member 7	9e-161
-3.71267	0.000824792	LOC110529317	actin, alpha cardiac-like	ACTC1	actin alpha cardiac muscle 1	0
-3.76427	0.000617598	LOC110488652	vascular cell adhesion protein 1-like	VCAM1	vascular cell adhesion molecule 1	6.9e-25
-3.79228	0.00870703	LOC110525749	polyubiquitin-like	UBC	ubiquitin C	7.3e-29
-3.81904	1.24577e-06	LOC110494266	uncharacterized LOC110494266			#N/A
-3.82369	3.18682e-07	LOC110490147	uncharacterized LOC110490147	ERVFC1	endogenous retrovirus group FC1 Env polyprotein	1e-06
-3.82429	6.7851e-05	LOC110506998	CUB and zona pellucida-like domain-containing protein 1	CUZD1	CUB and zona pellucida like domains 1	7.1e-26
-3.88133	4.56325e-05	LOC110494492	interferon-induced GTP-binding protein Mx2-like	MX1	MX dynamin like GTPase 1	0
-3.9061	0.00412778	LOC110495159	collagen alpha-6(VI) chain-like	COL6A3	collagen type VI alpha 3 chain	1e-24
-3.94046	1.71621e-08	LOC110500688	UDP-glucuronosyltransferase 2B15-like	UGT2B15	UDP glucuronosyltransferase family 2 member B15	3.8e-156
-3.97413	4.67348e-08	LOC110528486	GTPase IMAP family member 7-like	GIMAP7	GTPase, IMAP family member 7	1.4e-50
-4.01288	7.53959e-05	LOC110498632	probable E3 ubiquitin-protein ligase HERC3	HERC5	HECT and RLD domain containing E3 ubiquitin protein ligase 5	9.4e-72
-4.03015	3.59501e-07	LOC110535305	protein asteroid homolog 1-like	ASTE1	asteroid homolog 1	8e-133
-4.04032	3.20918e-06	LOC110536134	polyubiquitin-like	UBC	ubiquitin C	7.4e-28
-4.05332	0	LOC110489018	complement C3-like	C3	complement C3	0
-4.0885	2.96308e-10	thrsp	thyroid hormone responsive	THRSP	thyroid hormone responsive	8.7e-21
-4.09508	1.85468e-12	leap-2b	liver-expressed antimicrobial peptide 2B	LEAP2	liver enriched antimicrobial peptide 2	9.5e-10
-4.11204	2.12912e-06	LOC110488797	saxitoxin and tetrodotoxin-binding protein 2-like			#N/A
-4.11739	1.71943e-07	LOC110486424	uncharacterized LOC110486424	GIMAP4	GTPase, IMAP family member 4	9.3e-11
-4.12817	0.000542472	cmlc1	cardiac myosin light chain-1	MYL3	myosin light chain 3	5.3e-69
-4.14216	9.2397e-06	LOC110535952	tripartite motif-containing protein 35-like	TRIM35	tripartite motif containing 35	8.3e-76
-4.14867	0.000354955	LOC110491675	uncharacterized LOC110491675			#N/A
-4.14893	5.51958e-06	LOC110522582	actin, alpha cardiac	ACTC1	actin alpha cardiac muscle 1	0
-4.17942	5.92445e-07	LOC110529481	receptor-transporting protein 2-like			#N/A
-4.22876	5.33766e-11	LOC110532915	mucin-2-like			#N/A
-4.26156	0	LOC110485777	piggyBac transposable element-derived protein 4-like	PGBD4	piggyBac transposable element derived 4	2.4e-19
-4.33763	0.000115451	LOC110489705	nebulin-like	NEB	nebulin	8.3e-165
-4.3564	5.31935e-05	LOC110523771	bone morphogenetic protein 10-like	BMP10	bone morphogenetic protein 10	7.6e-132
-4.36456	8.23079e-05	LOC110497879	zinc-binding protein A33-like	TRIM7	tripartite motif containing 7	2.5e-49
-4.40774	0.000377164	LOC110510452	low affinity immunoglobulin gamma Fc region receptor II-a-like	FCGR2A	Fc fragment of IgG receptor IIa	7e-10
-4.42497	4.34195e-08	LOC100135997	VHSV-induced protein-5	RTP3	receptor transporter protein 3	4.1e-32
-4.43727	0	LOC110505631	sacsin-like	SACS	sacsin molecular chaperone	0
-4.47177	0.000343484	LOC110494332	ATP-dependent 6-phosphofructokinase, muscle type-like	PFKM	phosphofructokinase, muscle	0
-4.47431	0.00181129	LOC110536312	myosin regulatory light chain 2, atrial isoform-like	MYL7	myosin light chain 7	1.2e-90
-4.49907	0.000102578	LOC110525935	myosin regulatory light chain 2, atrial isoform-like	MYL7	myosin light chain 7	3.5e-90
-4.53073	8.41929e-11	LOC110529890	piggyBac transposable element-derived protein 4-like	PGBD4	piggyBac transposable element derived 4	3.9e-50
-4.54037	4.7556e-13	LOC110513671	glycine amidinotransferase, mitochondrial-like			#N/A
-4.66173	1.8961e-06	LOC110504073	piggyBac transposable element-derived protein 4-like	PGBD4	piggyBac transposable element derived 4	7e-32
-4.69374	7.8577e-07	rrad	Ras-related associated with diabetes	RRAD	RRAD, Ras related glycolysis inhibitor and calcium channel regulator	7e-130
-4.75473	1.23646e-12	LOC110498430	probable E3 ubiquitin-protein ligase HERC6	HERC6	HECT and RLD domain containing E3 ubiquitin protein ligase family member 6	0
-4.88575	2.71357e-06	LOC110518373	endonuclease domain-containing 1 protein-like	ENDOD1	endonuclease domain containing 1	8.2e-21
-4.89781	0.000559736	LOC110529657	ryanodine receptor 2-like	RYR2	ryanodine receptor 2	0
-4.90065	6.06973e-05	LOC110533018	brain natriuretic peptide-like	NPPA	natriuretic peptide A	4.4e-06
-4.93215	7.34738e-05	LOC110530674	uncharacterized LOC110530674			#N/A
-4.96984	9.07893e-05	vnp	ventricular natriuretic peptide			#N/A
-4.99571	0	LOC110526912	cysteine sulfinic acid decarboxylase-like	CSAD	cysteine sulfinic acid decarboxylase	0
-5.01702	0.000103518	LOC110514019	E3 ISG15--protein ligase HERC5-like	HERC5	HECT and RLD domain containing E3 ubiquitin protein ligase 5	3e-46
-5.10634	0	LOC110509504	glycine amidinotransferase, mitochondrial			#N/A
-5.21573	1.22383e-06	LOC110509505	glycine amidinotransferase, mitochondrial-like			#N/A
-5.22891	0.00343134	LOC110489373	receptor-transporting protein 3-like	RTP3	receptor transporter protein 3	1e-13
-5.25913	8.43038e-13	LOC110491340	alpha-N-acetylgalactosamine-specific lectin-like	CLEC4M	C-type lectin domain family 4 member M	3e-12
-5.39807	1.66897e-08	LOC110490867	GTPase IMAP family member 7-like	GIMAP7	GTPase, IMAP family member 7	3.2e-45
-5.4529	0.00171091	LOC110498692	afadin-like	AFDN	afadin, adherens junction formation factor	5e-74
-5.5021	0	gk	glucokinase	GCK	glucokinase	0
-5.59304	1.73865e-05	LOC100136696	flavin-containing monooxygenase FMO1	FMO5	flavin containing dimethylaniline monoxygenase 5	0
-5.62444	2.48662e-08	LOC110494493	interferon-induced GTP-binding protein Mx3	MX1	MX dynamin like GTPase 1	0
-5.66797	5.6718e-08	LOC110497173	uncharacterized LOC110497173			#N/A
-5.81912	0.000824792	LOC110516114	E3 ISG15--protein ligase HERC5-like	HERC5	HECT and RLD domain containing E3 ubiquitin protein ligase 5	8.8e-52
-5.86442	1.24132e-06	mb	myoglobin	MB	myoglobin	9e-27
-5.90107	0	LOC110490653	chymotrypsin B-like	CTRB2	chymotrypsinogen B2	1.4e-122
-6.02912	0.000644097	LOC110521967	GTPase IMAP family member 8-like	GIMAP8	GTPase, IMAP family member 8	9.6e-54
-6.05027	0.000492057	LOC100136628	uncharacterized LOC100136628			#N/A
-6.80785	3.19742e-08	pla2g3	phospholipase A2 group III	PLA2G3	phospholipase A2 group III	2.1e-63
-6.8473	9.7022e-05	LOC110521964	GTPase IMAP family member 5-like	GIMAP8	GTPase, IMAP family member 8	3.8e-52
-7.07306	2.17764e-11	LOC110509016	coagulation factor XIII B chain-like	CFHR1	complement factor H related 1	3.2e-27
-8.65799	3.90543e-07	LOC110503173	ladderlectin-like	NCAN	neurocan	5e-18
-8.93822	0.00525048	opi-2	oocyte protease inhibitor-2	NID2	nidogen 2	9e-30
-9.24207	0.00302513	LOC110521266	E3 ubiquitin/ISG15 ligase TRIM25-like	TRIM25	tripartite motif containing 25	6.7e-34
-10.3813	7.08772e-10	LOC110519767	ladderlectin-like	CD207	CD207 molecule	6.7e-17
-13.0395	0	LOC110518603	ladderlectin-like	NCAN	neurocan	4.3e-19

## Sheet: ALKA vs CTRL 20 dpc
Log₂ fold change	FDR p-value	Gene Rainbow Trout	Description	Gene Human	Description	e value
12.2323	0.00054	LOC110486361	uncharacterized LOC110486361			#N/A
10.4497	0	LOC110536311	glucokinase-like	GCK	glucokinase	0
8.7578	0	gk	glucokinase	GCK	glucokinase	0
7.11458	1.66e-05	vnp	ventricular natriuretic peptide			#N/A
7.05148	7.46e-05	LOC110534434	lectin-like	BCAN	brevican	1.9e-17
6.70183	1.91e-09	si	C-type lectin domain-containing protein	BCAN	brevican	1.8e-17
6.56932	0.000562	anp	atrial natriuretic peptide	NPPA	natriuretic peptide A	9e-08
5.90842	9.4e-05	cmlc1	cardiac myosin light chain-1	MYL3	myosin light chain 3	5.3e-69
5.80588	1.56e-05	LOC110533878	acetyl-CoA carboxylase	ACACA	acetyl-CoA carboxylase alpha	0
5.68276	0.003265	LOC110494332	ATP-dependent 6-phosphofructokinase, muscle type-like	PFKM	phosphofructokinase, muscle	0
5.41869	0.000512	LOC110536312	myosin regulatory light chain 2, atrial isoform-like	MYL7	myosin light chain 7	1.2e-90
5.20768	0.001941	LOC110485461	uncharacterized LOC110485461			#N/A
5.11669	5.44e-05	LOC110538431	uncharacterized LOC110538431			#N/A
4.97358	0.003222	LOC110528900	immunoglobulin kappa light chain-like	IGLL5	immunoglobulin lambda like polypeptide 5	4.8e-07
4.89241	0.003839	LOC110492717	troponin T, cardiac muscle isoforms-like	TNNT2	troponin T2, cardiac type	7.8e-69
4.86494	0.002563	LOC110532000	troponin C, slow skeletal and cardiac muscles			#N/A
4.85433	9.4e-05	ngs	notochord granular surface	DES	desmin	1.8e-69
4.69669	0.008834	LOC100136150	myosin-6	MYH6	myosin heavy chain 6	0
4.5991	0.006935	LOC110509016	coagulation factor XIII B chain-like	CFHR1	complement factor H related 1	3.2e-27
4.40889	0.006582	LOC110529651	alpha-actinin-2	ACTN2	actinin alpha 2	0
4.40485	0.000385	LOC110505116	elongation of very long chain fatty acids protein 6-like	ELOVL6	ELOVL fatty acid elongase 6	9.9e-169
4.3578	0.007553	LOC110502521	alpha-actinin-2-like	ACTN2	actinin alpha 2	0
4.3425	0.00146	fasn	fatty acid synthase	FASN	fatty acid synthase	0
4.24871	0.001471	LOC110502946	fatty acid synthase-like	FASN	fatty acid synthase	0
4.23008	5.44e-07	LOC110490393	hemagglutinin/amebocyte aggregation factor-like			#N/A
4.19817	0.005818	LOC110509854	bile salt-activated lipase-like	CEL	carboxyl ester lipase	8.9e-38
4.16447	8.74e-08	LOC110489980	glial fibrillary acidic protein-like	DES	desmin	9.1e-66
4.11992	0.003768	LOC110489706	LIM zinc-binding domain-containing Nebulette-like	NEBL	nebulette	9.9e-160
4.09863	5.35e-07	LOC110530020	angiopoietin-related protein 3-like	ANGPTL3	angiopoietin like 3	6.7e-129
4.0968	0	hsp47	heat shock protein 47	SERPINH1	serpin family H member 1	0
4.09308	0.001523	LOC110526520	myosin-binding protein C, cardiac-type-like	MYBPC3	myosin binding protein C3	0
4.05342	0.003527	LOC110529317	actin, alpha cardiac-like	ACTC1	actin alpha cardiac muscle 1	0
4.05164	6.9e-05	hspa1b	heat shock protein family A (Hsp70) member 1B	HSPA8	heat shock protein family A (Hsp70) member 8	0
3.98556	0.004204	LOC110535717	hyaluronan and proteoglycan link protein 1-like	HAPLN1	hyaluronan and proteoglycan link protein 1	1.7e-156
3.93201	7.86e-09	LOC110523785	protein phosphatase 1 regulatory subunit 3B-like	PPP1R3B	protein phosphatase 1 regulatory subunit 3B	9e-99
3.87676	0.008834	LOC100136178	troponin C			#N/A
3.87575	0.002471	LOC110530594	cell surface glycoprotein 1-like			#N/A
3.86886	2.99e-05	LOC110521809	angiopoietin-related protein 3-like	ANGPTL3	angiopoietin like 3	5.4e-134
3.83181	0.007795	thrsp	thyroid hormone responsive	THRSP	thyroid hormone responsive	8.7e-21
3.80689	0.001104	LOC110503685	TRPM8 channel-associated factor homolog	TCAF2	TRPM8 channel associated factor 2	0
3.72653	0.003899	LOC110530485	acyl-CoA desaturase-like	SCD5	stearoyl-CoA desaturase 5	5.1e-154
3.69671	0.008834	LOC110523342	myosin heavy chain, fast skeletal muscle-like	MYH1	myosin heavy chain 1	0
3.62013	1.86e-06	cbln17	cerebellin 17	C1QL2	complement C1q like 2	8.4e-15
3.59844	2.07e-10	LOC110504077	serpin H1-like	SERPINH1	serpin family H member 1	0
3.59262	0.004274	dio2	iodothyronine deiodinase 2	DIO2	iodothyronine deiodinase 2	1.7e-125
3.57823	0.007108	LOC110534552	polycystin-2-like	PKD2	polycystin 2, transient receptor potential cation channel	8.1e-40
3.52144	0.007374	LOC110499458	fatty acid desaturase 6-like	FADS6	fatty acid desaturase 6	1.1e-145
3.36253	1.94e-05	ntrk1	neurotrophic tyrosine kinase, receptor, type 1	NTRK1	neurotrophic receptor tyrosine kinase 1	0
3.35373	0.000784	LOC110509038	angiopoietin-related protein 3-like	ANGPTL3	angiopoietin like 3	5.9e-129
3.32009	5.54e-07	LOC110524356	cysteine-rich motor neuron 1 protein-like	CRIM1	cysteine rich transmembrane BMP regulator 1	9.1e-18
3.2781	0.002175	LOC110510227	CMP-N-acetylneuraminate-beta-galactosamide-alpha-2,3-sialyltransferase 1-like	ST3GAL1	ST3 beta-galactoside alpha-2,3-sialyltransferase 1	5.8e-97
3.23858	0.007534	LOC110524583	BMP/retinoic acid-inducible neural-specific protein 3-like	BRINP3	BMP/retinoic acid inducible neural specific 3	0
3.19683	0.008431	LOC110503684	endonuclease domain-containing 1 protein-like	ENDOD1	endonuclease domain containing 1	3.8e-27
3.17368	1.97e-05	angptl3	angiopoietin-like 3	ANGPTL3	angiopoietin like 3	3.6e-116
3.16232	5.27e-05	scn5lab	sodium channel, voltage gated, type V-like, alpha b	SCN10A	sodium voltage-gated channel alpha subunit 10	0
3.15846	0.001512	LOC110535798	annexin A1-like	ANXA1	annexin A1	6.5e-138
3.12641	0.007298	elovl6	ELOVL fatty acid elongase 6	ELOVL6	ELOVL fatty acid elongase 6	9e-168
3.09286	0.005562	LOC110527882	leucine-rich repeat neuronal protein 1-like	LRRN1	leucine rich repeat neuronal 1	0
3.08653	1.86e-06	LOC110522488	heat shock protein HSP 90-alpha	HSP90AA1	heat shock protein 90 alpha family class A member 1	0
3.07585	0.005265	LOC110511366	Krueppel-like factor 10	KLF10	Kruppel like factor 10	7.8e-97
2.99	0.008218	LOC110507927	uncharacterized LOC110507927	MID2	midline 2	6e-10
2.86253	0.006351	LOC110489613	lipocalin-like	PTGDS	prostaglandin D2 synthase	3.8e-23
2.81451	0.004799	LOC110500688	UDP-glucuronosyltransferase 2B15-like	UGT2B15	UDP glucuronosyltransferase family 2 member B15	3.8e-156
2.78391	0.00146	LOC110505831	cysteine-rich protein 2-like	CRIP2	cysteine rich protein 2	3e-115
2.77997	0.000106	LOC110525435	long-chain-fatty-acid--CoA ligase ACSBG2-like	ACSBG2	acyl-CoA synthetase bubblegum family member 2	0
2.70961	0.002422	LOC110537956	trypsinogen-like protein 3	KLK8	kallikrein related peptidase 8	5.1e-38
2.62497	0.009306	LOC110530805	lipoprotein lipase-like	LPL	lipoprotein lipase	0
2.61129	0.00468	LOC110530513	alanine aminotransferase 2-like	GPT	glutamic--pyruvic transaminase	0
2.60586	0.005686	LOC110536442	fibrinogen alpha chain-like	FGA	fibrinogen alpha chain	9.9e-09
2.60248	0.002335	LOC110502802	fatty acid desaturase 6-like	FADS6	fatty acid desaturase 6	2.2e-147
2.47624	0.002904	LOC100135942	sodium-dependent phosphate transport protein 2B	SLC34A2	solute carrier family 34 member 2	0
2.31996	0.00062	LOC110501731	guanylate-binding protein 1-like	GBP4	guanylate binding protein 4	0
2.28279	0.000687	LOC110528058	prolyl 3-hydroxylase 1-like	P3H1	prolyl 3-hydroxylase 1	0
2.27205	0.001961	g0s2	G0/G1 switch 2	G0S2	G0/G1 switch 2	6.7e-15
2.25521	0.006057	zgc	Filament_head and Filament domain-containing protein	DES	desmin	5.2e-66
2.23654	0.000926	LOC110529844	heat shock protein HSP 90-alpha-like	HSP90AA1	heat shock protein 90 alpha family class A member 1	0
2.2208	0.009119	apmap	adipocyte plasma membrane associated protein	APMAP	adipocyte plasma membrane associated protein	0
2.03613	0.005634	si	cystine/glutamate transporter-like	SLC7A11	solute carrier family 7 member 11	2.7e-173
2.00744	0.00883	LOC110490073	stress-associated endoplasmic reticulum protein 1-like	SERP1	stress associated endoplasmic reticulum protein 1	3.6e-36
-2.06148	0.002097	LOC110485649	tetraspanin-1-like	TSPAN1	tetraspanin 1	4.7e-51
-2.10473	0.005562	LOC110485651	tetraspanin-1-like	TSPAN1	tetraspanin 1	4.7e-51
-2.10734	0.000523	LOC110499965	aryl hydrocarbon receptor nuclear translocator-like protein 2	ARNTL	aryl hydrocarbon receptor nuclear translocator like	0
-2.12327	0.001516	atp6v1ab	ATPase H+ transporting V1 subunit Ab	ATP6V1A	ATPase H+ transporting V1 subunit A	0
-2.16571	0.008859	LOC110509134	gamma-aminobutyric acid receptor-associated protein-like 1	GABARAPL1	GABA type A receptor associated protein like 1	2.3e-53
-2.17206	0.004088	LOC110523889	BCL2/adenovirus E1B 19 kDa protein-interacting protein 3-like	BNIP3	BCL2 interacting protein 3	2.2e-29
-2.17254	0.003955	ifm3	Interferon-induced transmembrane protein 3	IFITM3	interferon induced transmembrane protein 3	9.7e-19
-2.17428	0.005917	LOC110530885	poly(U)-specific endoribonuclease-C-like			#N/A
-2.18346	0.005601	LOC110530423	desmocollin-2-like	DSC2	desmocollin 2	7.9e-167
-2.19439	0.006408	cebpd	CCAAT/enhancer binding protein (C/EBP), delta	CEBPD	CCAAT enhancer binding protein delta	6.7e-60
-2.21393	0.007743	LOC110504465	dual specificity protein phosphatase 1-like	DUSP1	dual specificity phosphatase 1	0
-2.22061	0.009218	LOC110530743	kelch-like protein 24	KLHL24	kelch like family member 24	0
-2.24398	0.003119	LOC110491891	beta-2-microglobulin-like	B2M	beta-2-microglobulin	1.7e-27
-2.24762	0.000897	LOC110496780	ubiquitin-conjugating enzyme E2 H-like	UBE2H	ubiquitin conjugating enzyme E2 H	5e-131
-2.26761	0.00673	LOC110513274	thioredoxin-interacting protein-like	TXNIP	thioredoxin interacting protein	6.6e-154
-2.27479	0.009855	LOC110522342	interferon-induced protein 44-like	IFI44L	interferon induced protein 44 like	1.3e-43
-2.28251	0.001561	calcoco1a	calcium binding and coiled-coil domain 1a	CALCOCO1	calcium binding and coiled-coil domain 1	4.1e-116
-2.28761	0.009752	LOC110505158	glutathione S-transferase P-like			#N/A
-2.29186	0.000775	LOC110511373	N-acyl-phosphatidylethanolamine-hydrolyzing phospholipase D-like	NAPEPLD	N-acyl phosphatidylethanolamine phospholipase D	6.5e-175
-2.29939	0.009641	LOC110532154	ERBB receptor feedback inhibitor 1-like	ERRFI1	ERBB receptor feedback inhibitor 1	3.3e-53
-2.30907	0.003503	LOC110538372	thyrotroph embryonic factor-like	TEF	TEF transcription factor, PAR bZIP family member	2.4e-97
-2.3163	0.005686	LOC110486041	dispanin subfamily A member 2b-like	IFITM5	interferon induced transmembrane protein 5	4.5e-18
-2.31746	0.00099	LOC110510296	NLR family CARD domain-containing protein 3-like	NLRC3	NLR family CARD domain containing 3	4e-89
-2.31822	0.001797	LOC110490500	poly [ADP-ribose	PARP12	poly(ADP-ribose) polymerase family member 12	1.4e-76
-2.33213	0.001794	LOC110492886	receptor-type tyrosine-protein phosphatase eta-like	TNXB	tenascin XB	8.4e-06
-2.33587	0.003268	LOC110512513	suppressor of cytokine signaling 3-like	SOCS3	suppressor of cytokine signaling 3	4.7e-95
-2.35348	0.005519	LOC110537420	solute carrier family 13 member 5-like	SLC13A2	solute carrier family 13 member 2	4.6e-160
-2.36721	0.009889	LOC110517148	myosin heavy chain, fast skeletal muscle-like	MYH4	myosin heavy chain 4	0
-2.37411	0.005562	LOC110509851	glutamate receptor ionotropic, NMDA 1	GRIN1	glutamate ionotropic receptor NMDA type subunit 1	0
-2.38031	0.001203	LOC110520023	signal transducer and activator of transcription 4-like	STAT4	signal transducer and activator of transcription 4	0
-2.3983	0.00187	LOC110533272	uncharacterized LOC110533272			#N/A
-2.40379	0.001276	LOC110513844	tumor protein p53-inducible nuclear protein 1-like	TP53INP1	tumor protein p53 inducible nuclear protein 1	9e-35
-2.41946	0.000102	tmprss2	transmembrane serine protease 2	TMPRSS2	transmembrane serine protease 2	5.9e-142
-2.4199	0.006204	LOC110500887	uncharacterized LOC110500887	EHBP1	EH domain binding protein 1	5.6e-83
-2.42143	0.005404	LOC110524120	growth arrest and DNA damage-inducible protein GADD45 beta-like	GADD45B	growth arrest and DNA damage inducible beta	4.7e-73
-2.42486	0.004831	slc43a1a	solute carrier family 43 member 1a	SLC43A1	solute carrier family 43 member 1	0
-2.43623	0.002794	mlip	muscular LMNA-interacting protein	MLIP	muscular LMNA interacting protein	3.5e-26
-2.43985	0.007795	LOC110533389	early growth response protein 1-like	EGR1	early growth response 1	5.4e-174
-2.44954	0.009691	LOC110486156	pyruvate dehydrogenase (acetyl-transferring) kinase isozyme 2, mitochondrial-like	PDK2	pyruvate dehydrogenase kinase 2	0
-2.4549	0.006329	LOC110492039	6-phosphofructo-2-kinase/fructose-2,6-bisphosphatase-like			#N/A
-2.50573	0.00359	LOC110538486	low-density lipoprotein receptor-like	LDLR	low density lipoprotein receptor	0
-2.50923	0.002385	LOC110488517	choline transporter-like protein 4	SLC44A4	solute carrier family 44 member 4	0
-2.53486	0.005331	irs2a	insulin receptor substrate 2a	IRS2	insulin receptor substrate 2	0
-2.53721	0.003047	LOC110499822	tripartite motif-containing protein 16-like	TRIM16	tripartite motif containing 16	1.4e-63
-2.53938	0.000109	LOC110518232	serine/threonine-protein kinase 26	STK26	serine/threonine kinase 26	9e-130
-2.55528	0.006582	ankrd9	ankyrin repeat domain 9	ANKRD9	ankyrin repeat domain 9	3.2e-86
-2.56357	0.001737	si	coenzyme Q-binding protein COQ10 homolog, mitochondrial	COQ10B	coenzyme Q10B	1.6e-76
-2.57552	0.004913	LOC110486304	transcription factor MafK-like	MAFK	MAF bZIP transcription factor K	9.9e-83
-2.57741	0.001167	LOC110500485	HMG box-containing protein 1-like	HBP1	HMG-box transcription factor 1	0
-2.63213	8.11e-05	slco4a1	solute carrier organic anion transporter family, member 4A1	SLCO4A1	solute carrier organic anion transporter family member 4A1	0
-2.63487	0.008812	LOC110494314	limb region 1 homolog-like protein	LMBR1L	limb development membrane protein 1 like	0
-2.64543	0.008297	LOC110519396	E3 ubiquitin/ISG15 ligase TRIM25-like	TRIM47	tripartite motif containing 47	9.2e-34
-2.6539	0.003163	LOC110524028	AMP deaminase 3-like	AMPD3	adenosine monophosphate deaminase 3	0
-2.66603	0.009508	flvcr1	FLVCR heme transporter 1	FLVCR1	FLVCR heme transporter 1	0
-2.6839	0.007795	LOC110534076	gamma-aminobutyric acid type B receptor subunit 2-like	GABBR2	gamma-aminobutyric acid type B receptor subunit 2	0
-2.68952	0.007264	LOC110494418	mucin-3A-like	MUC3A	mucin 3A, cell surface associated	3.8e-17
-2.70531	1.89e-05	amh	anti-Mullerian hormone	AMH	anti-Mullerian hormone	7.4e-14
-2.70588	5.78e-06	LOC100272211	suppressor of cytokine signaling 2	SOCS2	suppressor of cytokine signaling 2	2e-71
-2.71848	0.000741	LOC110486381	microfibril-associated glycoprotein 4-like	MFAP4	microfibril associated protein 4	4e-86
-2.75071	0.00146	LOC110486062	C-reactive protein-like	CRP	C-reactive protein	4.6e-39
-2.78566	0.001068	LOC110511486	von Willebrand factor A domain-containing protein 7-like	VWA7	von Willebrand factor A domain containing 7	2e-30
-2.795	0.002155	LOC110485453	uncharacterized LOC110485453			#N/A
-2.8427	0.002096	si	WWE domain-containing protein	ZC3HAV1	zinc finger CCCH-type containing, antiviral 1	2e-12
-2.84452	0.00126	LOC110538524	protein phosphatase 1 regulatory subunit 27-like	PPP1R27	protein phosphatase 1 regulatory subunit 27	3.1e-52
-2.85654	0.00382	LOC110496696	ribonuclease ZC3H12A-like	ZC3H12A	zinc finger CCCH-type containing 12A	2.4e-138
-2.8692	0.003879	LOC110493626	keratin, type I cytoskeletal 42-like	KRT14	keratin 14	8.8e-105
-2.88574	0.003035	LOC110492679	natterin-like protein			#N/A
-2.89972	0.003768	LOC110531584	purine nucleoside phosphorylase-like			#N/A
-2.90124	0.00673	LOC110497228	zinc finger protein 79-like	ZNF79	zinc finger protein 79	8.3e-43
-2.91066	0.000168	vwa11	von Willebrand factor A domain containing 11	VWA7	von Willebrand factor A domain containing 7	6.1e-107
-2.92123	0.000604	LOC110527029	N-acyl-phosphatidylethanolamine-hydrolyzing phospholipase D-like	NAPEPLD	N-acyl phosphatidylethanolamine phospholipase D	2.6e-50
-2.93114	0.007217	LOC110537350	sacsin-like	SACS	sacsin molecular chaperone	0
-2.9423	0.00014	LOC110519746	complement C1q-like protein 2	C1QL2	complement C1q like 2	2.6e-17
-2.95232	0.000261	LOC110490445	poly [ADP-ribose	PARP12	poly(ADP-ribose) polymerase family member 12	5.4e-64
-2.95799	0.00444	klf9	Kruppel-like factor 9	KLF9	Kruppel like factor 9	8.8e-63
-2.9608	4.74e-06	LOC110504475	ES1 protein homolog, mitochondrial-like	GATD3B	glutamine amidotransferase like class 1 domain containing 3B	4e-68
-3.00168	0.001198	LOC110487960	dual specificity protein phosphatase 1-like	DUSP1	dual specificity phosphatase 1	0
-3.01937	0.008883	LOC110502931	WD repeat domain phosphoinositide-interacting protein 1-like			#N/A
-3.02185	0.001174	LOC110523665	C-C motif chemokine 19-like	CCL19	C-C motif chemokine ligand 19	2.3e-14
-3.03141	0.003756	LOC110496446	adseverin-like	SCIN	scinderin	0
-3.04151	4.11e-05	LOC110534061	uncharacterized LOC110534061	BTN1A1	butyrophilin subfamily 1 member A1	5e-13
-3.05384	0.004008	LOC110520054	uridine phosphorylase 2-like	UPP2	uridine phosphorylase 2	6e-161
-3.05463	0.000177	si	uncharacterized LOC110507048			#N/A
-3.05773	0.005562	LOC110504768	myotilin-like	MYOT	myotilin	3.5e-114
-3.05894	0.002665	LOC110492308	tripartite motif-containing protein 16-like	TRIM16	tripartite motif containing 16	6.1e-51
-3.06557	0.005847	LOC110515277	E3 ubiquitin/ISG15 ligase TRIM25-like	TRIM47	tripartite motif containing 47	4.7e-34
-3.09051	0.000335	LOC110529532	ribonuclease ZC3H12A-like	ZC3H12C	zinc finger CCCH-type containing 12C	8e-119
-3.11097	0.005694	LOC110496703	uncharacterized LOC110496703			#N/A
-3.11891	0.008834	LOC110503649	large neutral amino acids transporter small subunit 4-like	SLC43A2	solute carrier family 43 member 2	0
-3.13024	0.001273	LOC110487536	1-phosphatidylinositol phosphodiesterase-like			#N/A
-3.14139	0.009054	LOC110503179	E3 ubiquitin/ISG15 ligase TRIM25-like	TRIM25	tripartite motif containing 25	2.7e-36
-3.1465	1.4e-05	LOC110518381	von Willebrand factor A domain-containing protein 7-like	VWA7	von Willebrand factor A domain containing 7	7e-25
-3.16923	0.003064	LOC110486388	transmembrane protein 106B-like	TMEM106B	transmembrane protein 106B	7.9e-56
-3.17793	0.00673	LOC110521260	tripartite motif-containing protein 16-like	TRIM16	tripartite motif containing 16	8e-67
-3.17942	0.000281	LOC110499824	tripartite motif-containing protein 47-like	TRIM25	tripartite motif containing 25	3.8e-41
-3.2077	1.29e-07	cyp1a3	cytochrome P450 1A3	CYP1A1	cytochrome P450 family 1 subfamily A member 1	0
-3.22448	0.003836	stat1b	signal transducer and activator of transcription 1b	STAT1	signal transducer and activator of transcription 1	0
-3.22566	4.38e-05	LOC110530201	proenkephalin-A-like	PENK	proenkephalin	1e-39
-3.23813	0.001304	LOC110491970	zinc finger protein Eos-like	IKZF4	IKAROS family zinc finger 4	7.7e-172
-3.23971	1.15e-05	LOC110509848	carcinoembryonic antigen-related cell adhesion molecule 6-like	CEACAM1	CEA cell adhesion molecule 1	9.8e-24
-3.28097	1.47e-06	socs2	suppressor of cytokine signaling 2	SOCS2	suppressor of cytokine signaling 2	8.9e-71
-3.31308	0.000741	si	uncharacterized LOC110488087	ZC3H12A	zinc finger CCCH-type containing 12A	0
-3.32111	0.00177	dhx58	DEXH (Asp-Glu-X-His) box polypeptide 58	DHX58	DExH-box helicase 58	0
-3.32683	0.00444	LOC110487065	galectin-3-binding protein A-like	LGALS3BP	galectin 3 binding protein	0
-3.34528	0.008883	LOC110528303	kelch repeat and BTB domain-containing protein 12-like	KBTBD12	kelch repeat and BTB domain containing 12	0
-3.34618	0.000169	LOC110500632	DNA damage-inducible transcript 4-like protein	DDIT4L	DNA damage inducible transcript 4 like	5e-75
-3.38029	0.006582	LOC110507938	globoside alpha-1,3-N-acetylgalactosaminyltransferase 1-like	ABO	ABO, alpha 1-3-N-acetylgalactosaminyltransferase and alpha 1-3-galactosyltransferase	4.1e-103
-3.38593	0.000557	LOC110530204	cholesterol 7-alpha-monooxygenase-like	CYP7A1	cytochrome P450 family 7 subfamily A member 1	0
-3.39306	0.009476	ifit9	interferon-induced protein with tetratricopeptide repeats 9	IFIT5	interferon induced protein with tetratricopeptide repeats 5	2.7e-78
-3.40234	0.0002	LOC110509853	carcinoembryonic antigen-related cell adhesion molecule 1-like	CEACAM5	CEA cell adhesion molecule 5	1e-13
-3.40393	0.006158	atp8b3	ATPase phospholipid transporting 8B3	ATP8B1	ATPase phospholipid transporting 8B1	0
-3.43573	0.004226	pck1	phosphoenolpyruvate carboxykinase 1 (soluble)	PCK1	phosphoenolpyruvate carboxykinase 1	0
-3.47267	0.000264	LOC110503650	large neutral amino acids transporter small subunit 4-like	SLC43A2	solute carrier family 43 member 2	5.9e-26
-3.49549	0.002385	LOC110508243	E3 ubiquitin-protein ligase rnf213-alpha-like	RNF213	ring finger protein 213	0
-3.51653	0.003063	LOC110506515	cytochrome b5-like	CYB5A	cytochrome b5 type A	9.4e-46
-3.53586	0.001048	znfx1	zinc finger, NFX1-type containing 1	ZNFX1	zinc finger NFX1-type containing 1	0
-3.54263	2.95e-05	LOC110504673	SH2 domain-containing protein 4A-like	SH2D4A	SH2 domain containing 4A	2.4e-20
-3.54636	0.000651	LOC110520020	signal transducer and activator of transcription 1-alpha/beta-like			#N/A
-3.54799	0.00021	LOC110519404	low density lipoprotein receptor adapter protein 1-A-like	LDLRAP1	low density lipoprotein receptor adaptor protein 1	1.5e-16
-3.56043	5.08e-06	LOC100136615	differentially regulated trout protein 1			#N/A
-3.56486	8.47e-05	LOC110494708	uncharacterized LOC110494708			#N/A
-3.56549	3.3e-05	LOC110494677	guanine nucleotide-binding protein G(i) subunit alpha-2	GNAI2	G protein subunit alpha i2	0
-3.56901	0.006935	LOC110485684	glutaryl-CoA dehydrogenase, mitochondrial-like	GCDH	glutaryl-CoA dehydrogenase	9.9e-59
-3.58838	0.0015	LOC110495458	late histone H2A.2.2-like	H2AX	H2A.X variant histone	2.1e-62
-3.61833	2.04e-05	LOC110493464	uncharacterized LOC110493464	ZP4	zona pellucida glycoprotein 4	9.4e-33
-3.62979	1.7e-08	LOC110535196	patched domain-containing protein 3-like	PTCHD3	patched domain containing 3	8.8e-98
-3.64122	0.001203	LOC110524716	epithelial chloride channel protein-like	CLCA4	chloride channel accessory 4	0
-3.65477	0.002563	LOC110521313	ceramide kinase	CERK	ceramide kinase	0
-3.65557	0.000175	LOC110498757	formin-like protein 1	FMNL1	formin like 1	0
-3.66579	0.00027	LOC110508624	forkhead box protein Q1-like	FOXQ1	forkhead box Q1	2.1e-71
-3.69773	0.000236	LOC110529274	proto-oncogene c-Fos-like	FOS	Fos proto-oncogene, AP-1 transcription factor subunit	3.2e-100
-3.72717	3.56e-05	igfbp1a	insulin-like growth factor binding protein 1a	IGFBP1	insulin like growth factor binding protein 1	1.2e-55
-3.73239	0.000629	LOC110521967	GTPase IMAP family member 8-like	GIMAP8	GTPase, IMAP family member 8	9.6e-54
-3.7674	1.36e-07	diabloa	diablo, IAP-binding mitochondrial protein a	DIABLO	diablo IAP-binding mitochondrial protein	1e-55
-3.76853	0.00442	LOC110526771	cytoplasmic polyadenylation element-binding protein 1-like	CPEB1	cytoplasmic polyadenylation element binding protein 1	0
-3.79611	0.000161	LOC110524047	galectin-3-binding protein B-like	LGALS3BP	galectin 3 binding protein	5.7e-126
-3.81403	5.35e-07	LOC110492178	suppressor of cytokine signaling 2-like	SOCS2	suppressor of cytokine signaling 2	1.6e-52
-3.81615	0.000107	LOC110522641	proto-oncogene c-Fos-like	FOS	Fos proto-oncogene, AP-1 transcription factor subunit	0
-3.82616	6.99e-06	LOC100750228	interferon regulatory factor 7	IRF5	interferon regulatory factor 5	3.5e-40
-3.82617	5.65e-06	LOC110504740	aldehyde dehydrogenase, dimeric NADP-preferring-like	ALDH3A2	aldehyde dehydrogenase 3 family member A2	0
-3.90316	0.002588	LOC110522155	probable ribonuclease ZC3H12D	ZC3H12A	zinc finger CCCH-type containing 12A	1.2e-122
-3.91112	0.001168	vig-2	VIG-2 protein			#N/A
-3.92146	0.000261	LOC110506410	uncharacterized LOC110506410	ERN1	endoplasmic reticulum to nucleus signaling 1	3.3e-47
-3.92189	0.000479	LOC110533793	mitochondrial uncoupling protein 2-like	UCP2	uncoupling protein 2	4.5e-168
-3.92843	0.00328	LOC110487678	choline transporter-like protein 4	SLC44A4	solute carrier family 44 member 4	0
-3.96899	0.000335	LOC100135986	CD9 protein	CD9	CD9 molecule	6.1e-34
-3.99197	0.00032	cmpk2	cytidine monophosphate (UMP-CMP) kinase 2, mitochondrial	CMPK2	cytidine/uridine monophosphate kinase 2	1.7e-85
-4.02255	1.72e-06	LOC110529286	zinc finger protein 395-like	ZNF395	zinc finger protein 395	8.2e-53
-4.02752	0.001052	LOC110519929	potassium-transporting ATPase alpha chain 1-like			#N/A
-4.02764	7.55e-10	LOC110533336	stanniocalcin-2-like	STC2	stanniocalcin 2	2.3e-98
-4.03141	0.001797	LOC110529748	guanylate-binding protein 1-like	GBP1	guanylate binding protein 1	0
-4.08728	0.00321	rbm44	RNA binding motif protein 44	RBM44	RNA binding motif protein 44	9.9e-23
-4.09009	0.00382	LOC110501694	uncharacterized protein C3orf38 homolog	C3orf38	chromosome 3 open reading frame 38	8.5e-57
-4.09412	1.83e-07	LOC110500424	purine nucleoside phosphorylase-like	PNP	purine nucleoside phosphorylase	8e-132
-4.10471	0.008086	comtb	catechol-O-methyltransferase b	COMT	catechol-O-methyltransferase	5.6e-87
-4.11846	0.006884	LOC110507165	beta,beta-carotene 9',10'-oxygenase-like	BCO2	beta-carotene oxygenase 2	0
-4.12772	6.69e-07	b3gnt7	UDP-GlcNAc	B3GNT7	UDP-GlcNAc	7.9e-160
-4.13086	0.009432	LOC110513708	alpha-2-macroglobulin-like	A2M	alpha-2-macroglobulin	7.3e-134
-4.14444	9.18e-06	LOC110509876	C-C motif chemokine 19-like	CCL19	C-C motif chemokine ligand 19	1.3e-16
-4.19085	0.008218	LOC110529046	interferon-induced protein with tetratricopeptide repeats 1-like	IFIT1	interferon induced protein with tetratricopeptide repeats 1	2.5e-43
-4.20202	1.88e-05	LOC110489814	patched domain-containing protein 3-like	PTCHD3	patched domain containing 3	1.7e-154
-4.20476	0.000586	helz2a	helicase with zinc finger 2a	HELZ2	helicase with zinc finger 2	0
-4.20972	0.000963	LOC110535540	cAMP-responsive element modulator-like	CREM	cAMP responsive element modulator	2.4e-82
-4.21859	0.005374	LOC110515531	low density lipoprotein receptor adapter protein 1-A-like	LDLRAP1	low density lipoprotein receptor adaptor protein 1	6.2e-74
-4.21979	1.14e-06	si	Grp1_Fun34_YaaH and SUA5 domain-containing protein			#N/A
-4.27312	1.86e-06	LOC110505108	carcinoembryonic antigen-related cell adhesion molecule 6-like	CEACAM1	CEA cell adhesion molecule 1	9e-17
-4.2734	0.00052	LOC110515540	protein asteroid homolog 1-like	ASTE1	asteroid homolog 1	8.6e-116
-4.32906	2.12e-05	LOC110538203	complement C1q-like protein 2	C1QL2	complement C1q like 2	2.9e-15
-4.34892	0.001275	rnf17	ring finger protein 17	RNF17	ring finger protein 17	0
-4.35012	0.000118	LOC110500504	tyrosine-protein kinase FRK-like	FRK	fyn related Src family tyrosine kinase	7.8e-105
-4.36365	0.000403	LOC100653472	VIG-B319.A protein			#N/A
-4.37453	3.55e-06	LOC110520498	mid1-interacting protein 1-B-like	MID1IP1	MID1 interacting protein 1	6.5e-46
-4.37722	6.35e-05	LOC110537581	hemicentin-1-like	HMCN1	hemicentin 1	6.8e-49
-4.39801	8.46e-07	LOC110487855	low density lipoprotein receptor adapter protein 1-A-like	LDLRAP1	low density lipoprotein receptor adaptor protein 1	1.6e-128
-4.40191	0.00026	pabpc1l	poly(A) binding protein, cytoplasmic 1-like	PABPC1	poly(A) binding protein cytoplasmic 1	0
-4.40771	0.001173	LOC110525421	very low-density lipoprotein receptor-like	LRP4	LDL receptor related protein 4	4.5e-127
-4.41979	0.000222	LOC110510776	urokinase plasminogen activator surface receptor-like			#N/A
-4.49645	0.002809	LOC110501076	intestinal mucin-like protein	MUC5AC	mucin 5AC, oligomeric mucus/gel-forming	4.9e-105
-4.51013	1.76e-05	fbxo32	F-box protein 32	FBXO32	F-box protein 32	0
-4.51459	0.000928	patl2	PAT1 homolog 2	PATL2	PAT1 homolog 2	2.9e-90
-4.52024	0.001565	LOC110493788	beta-1,3-galactosyl-O-glycosyl-glycoprotein beta-1,6-N-acetylglucosaminyltransferase 3-like	GCNT3	glucosaminyl (N-acetyl) transferase 3, mucin type	5.4e-167
-4.55225	0.001005	LOC110490491	zinc-binding protein A33-like	TRIM35	tripartite motif containing 35	1e-68
-4.56682	0.005862	LOC110519926	IgGFc-binding protein-like	FCGBP	Fc fragment of IgG binding protein	0
-4.59232	0.004107	si	C2H2-type zinc finger protein	GTF3A	general transcription factor IIIA	9.2e-60
-4.60677	0.000209	zp3d.1	zona pellucida glycoprotein 3d tandem duplicate 1	ZP3	zona pellucida glycoprotein 3	1.1e-17
-4.68839	6.35e-05	LOC110486909	sterile alpha motif domain-containing protein 9-like	SAMD9	sterile alpha motif domain containing 9	8.6e-173
-4.69019	0.000514	piwil1	piwi-like RNA-mediated gene silencing 1	PIWIL1	piwi like RNA-mediated gene silencing 1	0
-4.69641	4.86e-05	si	probable E3 ubiquitin-protein ligase RNF144A-A			#N/A
-4.7405	0.00086	zpd	zona pellucida glycoprotein d	UMOD	uromodulin	3.5e-19
-4.75553	0.003343	LOC110486424	uncharacterized LOC110486424	GIMAP4	GTPase, IMAP family member 4	9.3e-11
-4.77679	0.00188	LOC110499182	NADPH oxidase organizer 1-like	NOXO1	NADPH oxidase organizer 1	4.9e-60
-4.78294	8.11e-05	mx2	Mx2 protein	MX1	MX dynamin like GTPase 1	0
-4.78707	0.000651	LOC110488251	zona pellucida sperm-binding protein 4-like	ZP4	zona pellucida glycoprotein 4	7.2e-28
-4.80509	0.001266	ifit8	interferon-induced protein with tetratricopeptide repeats 8	IFIT5	interferon induced protein with tetratricopeptide repeats 5	6.7e-36
-4.82485	2.21e-08	LOC110505673	uncharacterized LOC110505673			#N/A
-4.82698	1.91e-09	ptchd3a	patched domain containing 3a	PTCHD3	patched domain containing 3	5.6e-158
-4.85112	0.00069	LOC110516114	E3 ISG15--protein ligase HERC5-like	HERC5	HECT and RLD domain containing E3 ubiquitin protein ligase 5	8.8e-52
-4.85773	0.005055	LOC110489830	uncharacterized LOC110489830			#N/A
-4.8621	0.00099	LOC110498631	probable E3 ubiquitin-protein ligase HERC6	HERC5	HECT and RLD domain containing E3 ubiquitin protein ligase 5	2.9e-114
-4.87501	0.000127	LOC110534740	uncharacterized LOC110534740			#N/A
-4.88813	0.0002	ddx4	DEAD (Asp-Glu-Ala-Asp) box polypeptide 4	DDX4	DEAD-box helicase 4	0
-4.90233	0.000344	LOC110494492	interferon-induced GTP-binding protein Mx2-like	MX1	MX dynamin like GTPase 1	0
-4.90673	0.000403	LOC110514794	protein S100-A1-like	S100A1	S100 calcium binding protein A1	8.9e-39
-4.94727	8.98e-05	mx	interferon-induced GTP-binding protein Mx	MX1	MX dynamin like GTPase 1	0
-4.97073	1.7e-08	c3-3	complement component C3-3	C3	complement C3	0
-4.99908	1.76e-05	LOC110489817	probable polyketide synthase 1	FASN	fatty acid synthase	6e-85
-5.01332	0.00128	LOC110492819	pepsin A-like	PGA5	pepsinogen A5	5.7e-27
-5.03403	0.006351	LOC110498447	E3 ISG15--protein ligase HERC5-like	HERC5	HECT and RLD domain containing E3 ubiquitin protein ligase 5	6e-23
-5.03498	0	LOC110532736	myeloperoxidase-like	MPO	myeloperoxidase	0
-5.04161	2.16e-11	LOC110489813	probable polyketide synthase 1	FASN	fatty acid synthase	3.5e-78
-5.07982	0.000281	LOC110498455	probable E3 ubiquitin-protein ligase HERC6	HERC6	HECT and RLD domain containing E3 ubiquitin protein ligase family member 6	0
-5.11484	7.47e-10	ddit4	DNA-damage-inducible transcript 4	DDIT4	DNA damage inducible transcript 4	5e-55
-5.14734	5.27e-05	LOC110491927	interferon-induced protein 44-like	IFI44L	interferon induced protein 44 like	1.8e-49
-5.15956	0.007534	LOC110534270	perilipin-2-like	PLIN2	perilipin 2	8e-75
-5.1706	2.29e-06	LOC110531659	interferon-induced very large GTPase 1-like	URGCP	upregulator of cell proliferation	4.8e-170
-5.17414	0.000876	LOC110497178	uncharacterized LOC110497178			#N/A
-5.19938	0	LOC110510221	apolipoprotein C-II-like			#N/A
-5.20078	0.005998	LOC110490321	caprin-2-like	CAPRIN2	caprin family member 2	5.3e-114
-5.20539	0.000282	LOC110533180	tudor domain-containing protein 7A-like	TDRD7	tudor domain containing 7	0
-5.26987	0.000118	LOC110505631	sacsin-like	SACS	sacsin molecular chaperone	0
-5.30462	0.000199	LOC110527149	ladderlectin-like	FCER2	Fc fragment of IgE receptor II	9.8e-16
-5.33801	1.37e-06	LOC110523368	erythroid membrane-associated protein-like	MEFV	MEFV innate immuity regulator, pyrin	6.6e-48
-5.34927	0.00058	LOC110521989	creatine kinase B-type	CKB	creatine kinase B	0
-5.39708	0.001362	LOC110500170	caprin-2-like	CAPRIN2	caprin family member 2	3.4e-111
-5.41155	0.001471	LOC110487071	metalloproteinase inhibitor 2-like	TIMP2	TIMP metallopeptidase inhibitor 2	3.5e-69
-5.42398	0.000995	LOC110494627	uncharacterized LOC110494627	TNFRSF1B	TNF receptor superfamily member 1B	1.7e-11
-5.43779	0.000192	LOC110521217	dual oxidase maturation factor 1-like	DUOXA2	dual oxidase maturation factor 2	3.9e-102
-5.44252	0.000177	LOC110534395	probable E3 ubiquitin-protein ligase HERC3	HERC3	HECT and RLD domain containing E3 ubiquitin protein ligase 3	0
-5.44851	0.00062	LOC110523202	polymeric immunoglobulin receptor-like	CD300C	CD300c molecule	3.9e-07
-5.44902	4.27e-09	LOC110495558	E3 ubiquitin-protein ligase TRIM21-like	TRIM21	tripartite motif containing 21	5.5e-64
-5.47568	0	lect2	LECT2 neutrophil chemotactic factor	LECT2	leukocyte cell derived chemotaxin 2	5.1e-45
-5.50291	0.000128	LOC110538645	potassium-transporting ATPase alpha chain 1-like			#N/A
-5.52189	0.00146	LOC110485714	uncharacterized LOC110485714	ZP4	zona pellucida glycoprotein 4	6.5e-31
-5.5541	1.83e-05	LOC110536048	L-serine dehydratase/L-threonine deaminase-like	SDS	serine dehydratase	1.5e-135
-5.58317	0.005055	ccna1	cyclin A1	CCNA1	cyclin A1	6.8e-142
-5.6306	8.95e-05	LOC110498633	probable E3 ubiquitin-protein ligase HERC3	HERC5	HECT and RLD domain containing E3 ubiquitin protein ligase 5	1.4e-88
-5.66013	7.99e-07	LOC110521242	protein PML-like			#N/A
-5.69835	5.16e-05	LOC110494493	interferon-induced GTP-binding protein Mx3	MX1	MX dynamin like GTPase 1	0
-5.71283	0.00865	eif4e1b	eukaryotic translation initiation factor 4E family member 1B	EIF4E	eukaryotic translation initiation factor 4E	2.8e-109
-5.72885	2.99e-05	LOC100135997	VHSV-induced protein-5	RTP3	receptor transporter protein 3	4.1e-32
-5.73135	0.001174	LOC110515387	F-box only protein 32-like	FBXO32	F-box protein 32	8.9e-74
-5.77345	0	LOC110535780	ladderlectin-like	ASGR2	asialoglycoprotein receptor 2	1.9e-07
-5.79725	0	LOC110521216	dual oxidase 2-like	DUOX1	dual oxidase 1	0
-5.80495	1.53e-06	LOC110521970	GTPase IMAP family member 8-like	GIMAP8	GTPase, IMAP family member 8	1.5e-45
-5.8132	0.005359	LOC110526900	fatty acid binding protein 1-B.1-like	FABP1	fatty acid binding protein 1	4.6e-32
-5.83011	6.04e-08	LOC110498431	probable E3 ubiquitin-protein ligase HERC3	HERC3	HECT and RLD domain containing E3 ubiquitin protein ligase 3	0
-5.8498	5.27e-05	LOC110535305	protein asteroid homolog 1-like	ASTE1	asteroid homolog 1	8e-133
-5.87564	0.00069	LOC110529735	ankyrin repeat and SOCS box protein 2-like	ASB2	ankyrin repeat and SOCS box containing 2	0
-5.9078	0.000303	LOC100136628	uncharacterized LOC100136628			#N/A
-5.93312	0.001814	LOC110499765	uncharacterized LOC110499765	UMODL1	uromodulin like 1	7.1e-17
-5.93547	0.000719	map1lc3c	microtubule-associated protein 1 light chain 3 gamma	MAP1LC3C	microtubule associated protein 1 light chain 3 gamma	3.2e-61
-5.94506	4.58e-06	LOC110498430	probable E3 ubiquitin-protein ligase HERC6	HERC6	HECT and RLD domain containing E3 ubiquitin protein ligase family member 6	0
-5.99178	0	LOC110503547	uncharacterized LOC110503547	TCN1	transcobalamin 1	7.3e-05
-6.0262	3.51e-05	LOC110536134	polyubiquitin-like	UBC	ubiquitin C	7.4e-28
-6.02786	0.000126	LOC110501424	interferon alpha/beta receptor 2	IL20RA	interleukin 20 receptor subunit alpha	4.2e-15
-6.05231	6.29e-07	LOC110495573	E3 ubiquitin-protein ligase TRIM39-like	TRIM21	tripartite motif containing 21	1.8e-63
-6.06296	2.56e-06	LOC110498001	interferon alpha-inducible protein 27-like protein 2A	IFI27	interferon alpha inducible protein 27	7.1e-13
-6.07945	0.001482	LOC110520269	vesicle-trafficking protein SEC22a-like	SEC22A	SEC22 homolog A, vesicle trafficking protein	3.1e-116
-6.08649	5.27e-05	LOC110529481	receptor-transporting protein 2-like			#N/A
-6.1556	1.91e-06	LOC110528486	GTPase IMAP family member 7-like	GIMAP7	GTPase, IMAP family member 7	1.4e-50
-6.22004	6.08e-05	vig1	viperin	RSAD2	radical S-adenosyl methionine domain containing 2	0
-6.22452	0.001373	LOC110522712	dual oxidase 2-like	DUOX1	dual oxidase 1	4.8e-38
-6.22988	0.000208	LOC110510171	putative bifunctional UDP-N-acetylglucosamine transferase and deubiquitinase ALG13	ALG13	ALG13 UDP-N-acetylglucosaminyltransferase subunit	0
-6.36049	0.001205	si	low-density lipoprotein receptor-related protein 1B-like	LRP4	LDL receptor related protein 4	4.4e-123
-6.40546	0.000259	LOC110532258	cytochrome c oxidase subunit 4 isoform 2, mitochondrial-like	COX4I1	cytochrome c oxidase subunit 4I1	2.6e-52
-6.52465	0.000169	LOC110514019	E3 ISG15--protein ligase HERC5-like	HERC5	HECT and RLD domain containing E3 ubiquitin protein ligase 5	3e-46
-6.54979	0.000114	org	oogenesis-related gene			#N/A
-6.55191	0.000208	LOC110485440	GTPase IMAP family member 7-like	GIMAP2	GTPase, IMAP family member 2	2e-49
-6.60679	2.62e-08	LOC110505566	fatty acid-binding protein, adipocyte-like	FABP4	fatty acid binding protein 4	4.6e-53
-6.67013	0.006204	LOC110513302	thymosin beta-b	TMSB10	thymosin beta 10	8e-15
-6.68166	0.00673	stl2	rhamnose binding lectin STL2	EVA1C	eva-1 homolog C	2e-19
-6.71339	0.000167	LOC110489829	uncharacterized LOC110489829			#N/A
-6.72121	9.18e-06	LOC110522010	uncharacterized LOC110522010	ZP2	zona pellucida glycoprotein 2	3.6e-39
-6.75271	0.00199	LOC110531718	uncharacterized LOC110531718			#N/A
-6.75889	0.005818	LOC110500597	thyroid receptor-interacting protein 6-like	LPP	LIM domain containing preferred translocation partner in lipoma	8.4e-106
-6.76033	0.004223	LOC110486451	zona pellucida sperm-binding protein 4-like	ZP4	zona pellucida glycoprotein 4	8.8e-33
-6.78388	0.000131	LOC110498638	probable E3 ubiquitin-protein ligase HERC3	HERC5	HECT and RLD domain containing E3 ubiquitin protein ligase 5	2e-147
-6.80394	0.001832	LOC110528630	L-rhamnose-binding lectin CSL3-like	EVA1C	eva-1 homolog C	8.5e-19
-6.82356	0.003222	LOC110493724	uncharacterized LOC110493724	EGFL6	EGF like domain multiple 6	7.9e-05
-6.85595	0.001167	zar1	zygote arrest 1	ZAR1L	zygote arrest 1 like	1.1e-74
-6.85613	0.000259	LOC110521036	uncharacterized LOC110521036			#N/A
-6.89083	1.46e-07	LOC100136003	VHSV-induced protein			#N/A
-7.01056	2.14e-11	LOC110486154	beta-1,4 N-acetylgalactosaminyltransferase 2-like	B4GALNT1	beta-1,4-N-acetyl-galactosaminyltransferase 1	8.7e-111
-7.08264	1.76e-05	LOC110498632	probable E3 ubiquitin-protein ligase HERC3	HERC5	HECT and RLD domain containing E3 ubiquitin protein ligase 5	9.4e-72
-7.16635	0.000152	LOC110531003	titin-like	ZP3	zona pellucida glycoprotein 3	7e-58
-7.18782	6.34e-07	LOC110497173	uncharacterized LOC110497173			#N/A
-7.25734	0.003276	LOC110506996	cyclin-dependent kinase inhibitor 1B-like	CDKN1B	cyclin dependent kinase inhibitor 1B	5.3e-18
-7.36297	0.001917	LOC110486095	actin, non-muscle 6.2	ACTB	actin beta	0
-7.38188	0.001471	LOC110486037	microtubule-associated proteins 1A/1B light chain 3C-like	MAP1LC3C	microtubule associated protein 1 light chain 3 gamma	9.1e-61
-7.40472	0.003324	LOC110495103	bromodomain-containing protein DDB_G0280777-like			#N/A
-7.40648	0.001712	LOC110511643	alpha-2-macroglobulin-like	A2M	alpha-2-macroglobulin	0
-7.4284	0.000985	LOC110531411	ubinuclein-1-like	UBN1	ubinuclein 1	2.8e-75
-7.46503	0.000128	LOC110492684	natterin-like protein			#N/A
-7.56909	0.001797	LOC110531000	zona pellucida sperm-binding protein 3-like	ZP3	zona pellucida glycoprotein 3	7.7e-61
-7.6402	0.001592	buc	bucky ball			#N/A
-7.64033	0.00016	LOC110522008	uncharacterized LOC110522008	ZP2	zona pellucida glycoprotein 2	6.9e-38
-7.64566	5.26e-06	kpna7	karyopherin alpha 7 (importin alpha 8)	KPNA2	karyopherin subunit alpha 2	0
-7.75802	0.00131	LOC110531335	ladderlectin-like	ACAN	aggrecan	6.4e-05
-7.8783	0	LOC110513657	ladderlectin-like	CLEC4M	C-type lectin domain family 4 member M	5.6e-10
-7.88167	0	LOC110533208	ladderlectin-like	MRC1	mannose receptor C-type 1	7.7e-05
-7.94442	0.000282	LOC110538332	urokinase plasminogen activator surface receptor-like			#N/A
-8.02691	0	LOC100136343	gonadal-soma derived growth factor			#N/A
-8.1461	3.63e-05	LOC110488177	zona pellucida sperm-binding protein 3-like	ZP3	zona pellucida glycoprotein 3	2.1e-49
-8.18156	0.000528	LOC110500568	uncharacterized LOC110500568			#N/A
-8.25357	0.000191	ublp	ubiquitin-like protein	UBC	ubiquitin C	7.3e-29
-8.26528	6.08e-05	LOC110509546	equistatin-like	NID2	nidogen 2	6e-12
-8.3261	0.000208	LOC110527926	protein LSM14 homolog B-like	LSM14B	LSM family member 14B	4.3e-129
-8.34067	0.000281	LOC110487072	metalloproteinase inhibitor 2-like	TIMP2	TIMP metallopeptidase inhibitor 2	1e-70
-8.47759	0.000479	LOC110522599	alpha carbonic anhydrase 8-like			#N/A
-8.54476	1.76e-05	opi-1	oocyte protease inhibitor-1	NID2	nidogen 2	8e-12
-8.55451	4.17e-06	LOC110530612	uncharacterized LOC110530612			#N/A
-8.64741	0.0002	LOC110517477	polysialoglycoprotein-like			#N/A
-8.79959	2.27e-05	LOC110496390	nuclear pore complex protein Nup214-like			#N/A
-8.88716	0.000184	LOC110493625	zona pellucida sperm-binding protein 3-like			#N/A
-8.98355	4.41e-05	LOC110498119	radical S-adenosyl methionine domain-containing protein 2-like	RSAD2	radical S-adenosyl methionine domain containing 2	0
-9.04436	2.02e-05	LOC110493508	adenylate cyclase, terminal-differentiation specific-like			#N/A
-9.06148	7.51e-06	LOC110525955	fatty acid binding protein 1-B.1-like	FABP1	fatty acid binding protein 1	3e-32
-9.06515	0.000144	LOC110500872	uncharacterized LOC110500872			#N/A
-9.09741	0.000144	LOC110485717	adenylate cyclase, terminal-differentiation specific-like			#N/A
-9.1228	0	LOC110534791	ladderlectin-like	CD209	CD209 molecule	8.9e-08
-9.19009	0.000126	LOC110509009	proline-rich extensin-like protein EPR1			#N/A
-9.24353	8.46e-07	LOC110516794	polysialoglycoprotein-like			#N/A
-9.32554	5.28e-05	LOC110485746	zona pellucida sperm-binding protein 3-like			#N/A
-9.54734	4.44e-06	LOC110488189	uncharacterized serine-rich protein C215.13-like			#N/A
-9.60744	5.44e-07	si	uncharacterized LOC110489914	EEF1A1	eukaryotic translation elongation factor 1 alpha 1	0
-9.66377	2.04e-05	LOC110530611	uncharacterized LOC110530611			#N/A
-9.70286	1.71e-05	LOC110508873	zona pellucida sperm-binding protein 3-like	ZP3	zona pellucida glycoprotein 3	6.2e-63
-9.95886	0	LOC110534790	ladderlectin-like	MRC1	mannose receptor C-type 1	1.6e-09
-9.9611	1.83e-05	LOC110535815	low-density lipoprotein receptor-related protein 1B-like	LRP4	LDL receptor related protein 4	2.3e-126
-9.96959	1.53e-06	LOC110529392	uncharacterized LOC110529392	ZP2	zona pellucida glycoprotein 2	2.1e-38
-10.0144	1.76e-05	LOC110512890	uncharacterized LOC110512890			#N/A
-10.3925	0.009754	LOC110528068	zona pellucida sperm-binding protein 3-like	ZP3	zona pellucida glycoprotein 3	9e-47
-10.4875	0.009852	LOC110530222	zona pellucida sperm-binding protein 4-like	ZP4	zona pellucida glycoprotein 4	7e-73
-10.4902	0.009851	LOC110530210	zona pellucida sperm-binding protein 3-like	ZP3	zona pellucida glycoprotein 3	4e-48
-10.5233	0.008376	LOC110497829	tubulin alpha chain-like	TUBA1C	tubulin alpha 1c	0
-10.5486	0.006329	LOC110525749	polyubiquitin-like	UBC	ubiquitin C	7.3e-29
-10.6948	0.007569	LOC110522007	uncharacterized LOC110522007	ZP2	zona pellucida glycoprotein 2	3.7e-35
-11.0202	0.005562	LOC110485718	involucrin-like			#N/A
-11.0846	0.005055	LOC100136727	polysialoglycoprotein			#N/A
-11.1023	0.002583	LOC110536126	polyubiquitin-like	UBC	ubiquitin C	7.4e-28
-11.2395	0.004152	LOC110508477	zona pellucida sperm-binding protein 3-like	ZP4	zona pellucida glycoprotein 4	4.3e-06
-11.5865	0.003035	LOC110512625	polysialoglycoprotein-like			#N/A

## Sheet: RTTX vs CTRL 1 dpc
Log₂ fold change	FDR p-value	Gene Rainbow Trout	Description	Gene Human	Description	e value
11.1443	0.00625444	stl3	rhamnose binding lectin STL3	EVA1C	eva-1 homolog C	2.09e-21
11.0611	0.00619727	LOC110488189	uncharacterized serine-rich protein C215.13-like			#N/A
10.8435	0.00848018	LOC110528630	L-rhamnose-binding lectin CSL3-like	EVA1C	eva-1 homolog C	3.85e-20
9.76773	9.03014e-06	LOC110516794	polysialoglycoprotein-like			#N/A
9.6389	1.56196e-05	LOC110529392	uncharacterized LOC110529392	ZP2	zona pellucida glycoprotein 2	2.21e-39
9.12003	8.74794e-05	LOC110493508	adenylate cyclase, terminal-differentiation specific-like			#N/A
8.95004	6.06434e-05	LOC110530612	uncharacterized LOC110530612			#N/A
8.91492	3.06082e-05	LOC110512890	uncharacterized LOC110512890			#N/A
8.73834	0.000112989	LOC110535815	low-density lipoprotein receptor-related protein 1B-like	LRP4	LDL receptor related protein 4	1.23e-127
8.6678	8.20888e-05	LOC110509009	proline-rich extensin-like protein EPR1			#N/A
8.57445	6.69578e-05	LOC110530611	uncharacterized LOC110530611			#N/A
8.22998	0.000311977	LOC110522008	uncharacterized LOC110522008	ZP2	zona pellucida glycoprotein 2	1.69e-39
8.04776	0.000671663	LOC110517477	polysialoglycoprotein-like			#N/A
7.98557	0.000606891	LOC110493625	zona pellucida sperm-binding protein 3-like			#N/A
7.97347	0.00072274	LOC110500568	uncharacterized LOC110500568			#N/A
7.68364	0.000959082	LOC110485717	adenylate cyclase, terminal-differentiation specific-like			#N/A
7.67404	0.00106184	buc	bucky ball			#N/A
7.60777	0.00144599	LOC110497829	tubulin alpha chain-like	TUBA1C	tubulin alpha 1c	0.0
7.51179	1.35867e-05	LOC110488177	zona pellucida sperm-binding protein 3-like	ZP3	zona pellucida glycoprotein 3	5.21e-50
7.41372	0.00130162	LOC110525954	fatty acid binding protein 1-B.1-like	FABP1	fatty acid binding protein 1	3.04e-47
7.29588	0.00254333	zar1	zygote arrest 1	ZAR1L	zygote arrest 1 like	2.11e-75
7.15587	0.00317688	LOC110500872	uncharacterized LOC110500872			#N/A
7.0838	0.00361677	LOC110523422	astacin-like metalloprotease toxin 5	MEP1B	meprin A subunit beta	3.09e-38
6.96577	0.00395465	LOC110535505	putative ferric-chelate reductase 1	FRRS1	ferric chelate reductase 1	9.02e-90
6.96482	0.00465829	LOC110521038	uncharacterized LOC110521038			#N/A
6.9058	0.00389629	LOC110490324	transmembrane protease serine 9-like	PRSS36	serine protease 36	1.38e-55
6.89407	0.00335591	LOC110523896	cathepsin L1-like	CTSV	cathepsin V	2.56e-157
6.82699	2.08225e-06	si	uncharacterized LOC110489914	EEF1A1	eukaryotic translation elongation factor 1 alpha 1	0.0
6.71896	1.30153e-12	mb	myoglobin	MB	myoglobin	4.90e-28
6.60344	6.46828e-06	LOC110522010	uncharacterized LOC110522010	ZP2	zona pellucida glycoprotein 2	8.36e-40
6.56029	0.000588125	zar1l	zygote arrest 1-like	ZAR1L	zygote arrest 1 like	9.11e-80
6.54272	0.00638484	LOC110486037	microtubule-associated proteins 1A/1B light chain 3C-like	MAP1LC3C	microtubule associated protein 1 light chain 3 gamma	2.91e-62
6.50635	6.14478e-05	kpna7	karyopherin alpha 7 (importin alpha 8)	KPNA2	karyopherin subunit alpha 2	0.0
6.32681	0.000749392	LOC110527926	protein LSM14 homolog B-like	LSM14B	LSM family member 14B	4.43e-130
6.32649	8.10031e-05	LOC110508873	zona pellucida sperm-binding protein 3-like	ZP3	zona pellucida glycoprotein 3	2.62e-64
6.18779	0.00191701	LOC110534270	perilipin-2-like	PLIN2	perilipin 2	9.08e-75
6.15172	0.000787772	LOC110489829	uncharacterized LOC110489829			#N/A
6.07552	0.00784095	LOC110487044	uncharacterized LOC110487044			#N/A
6.04855	3.38042e-06	vnp	ventricular natriuretic peptide			#N/A
6.02481	0.00388495	LOC110516997	uncharacterized LOC110516997			#N/A
5.98288	0.00533612	si	uncharacterized LOC110494617			#N/A
5.86013	0.0024143	npm2b	nucleophosmin/nucleoplasmin, 2b	NPM2	nucleophosmin/nucleoplasmin 2	2.10e-22
5.72083	0.000650018	LOC110532258	cytochrome c oxidase subunit 4 isoform 2, mitochondrial-like	COX4I1	cytochrome c oxidase subunit 4I1	6.26e-53
5.65063	0.000949612	LOC110506995	cyclin-dependent kinase inhibitor 1B-like	CDKN1B	cyclin dependent kinase inhibitor 1B	2.53e-19
5.57518	0.00650518	LOC110487072	metalloproteinase inhibitor 2-like	TIMP2	TIMP metallopeptidase inhibitor 2	8.01e-70
5.43384	0.00150155	org	oogenesis-related gene			#N/A
5.3109	0.000370685	si	C2H2-type zinc finger protein	GTF3A	general transcription factor IIIA	2.92e-61
5.26401	0.0091629	LOC110524865	uncharacterized LOC110524865			#N/A
5.22155	1.10999e-07	LOC110492717	troponin T, cardiac muscle isoforms-like	TNNT2	troponin T2, cardiac type	8.78e-70
5.17606	0.00138055	LOC110487071	metalloproteinase inhibitor 2-like	TIMP2	TIMP metallopeptidase inhibitor 2	5.35e-70
5.15846	0.00170559	LOC110523771	bone morphogenetic protein 10-like	BMP10	bone morphogenetic protein 10	5.76e-133
5.15686	0.00573532	LOC110493724	uncharacterized LOC110493724	EGFL6	EGF like domain multiple 6	3.79e-06
5.13455	2.48895e-09	cmlc1	cardiac myosin light chain-1	MYL3	myosin light chain 3	7.53e-70
5.0766	0.000278059	LOC110488251	zona pellucida sperm-binding protein 4-like	ZP4	zona pellucida glycoprotein 4	8.72e-29
4.94612	9.49406e-05	anp	atrial natriuretic peptide	NPPA	natriuretic peptide A	1.90e-09
4.90407	1.15407e-05	LOC110492682	natterin-like protein			#N/A
4.90281	0.000138955	LOC100136178	troponin C	TNNC2	troponin C2, fast skeletal type	4.27e-64
4.85234	0.00279906	LOC110521989	creatine kinase B-type	CKB	creatine kinase B	0.0
4.77665	8.70294e-05	LOC110536312	myosin regulatory light chain 2, atrial isoform-like	MYL7	myosin light chain 7	6.12e-91
4.75707	1.39042e-06	tnni1b	troponin I type 1b (skeletal, slow)	TNNI1	troponin I1, slow skeletal type	1.61e-98
4.69383	0	leg1	protein LEG1 homolog	C6orf58	chromosome 6 open reading frame 58	1.77e-67
4.55822	0.00013872	LOC110525935	myosin regulatory light chain 2, atrial isoform-like	MYL7	myosin light chain 7	1.35e-91
4.50388	9.1199e-08	LOC110532000	troponin C, slow skeletal and cardiac muscles	TNNC2	troponin C2, fast skeletal type	5.70e-65
4.44723	2.09219e-07	gpnmb	glycoprotein (transmembrane) nmb	GPNMB	glycoprotein nmb	2.38e-92
4.43685	0.00253706	LOC110537315	plastin-3-like	PLS3	plastin 3	0.0
4.37835	2.00983e-05	LOC110489706	LIM zinc-binding domain-containing Nebulette-like	NEBL	nebulette	4.99e-161
4.29979	0.000154039	LOC110489705	nebulin-like	NEB	nebulin	6.83e-166
4.28196	0.000281676	LOC110521313	ceramide kinase	CERK	ceramide kinase	0.0
4.26105	0.00050043	LOC110531411	ubinuclein-1-like	UBN1	ubinuclein 1	1.28e-76
4.17287	4.12727e-05	LOC110523785	protein phosphatase 1 regulatory subunit 3B-like	PPP1R3B	protein phosphatase 1 regulatory subunit 3B	5.09e-99
4.14117	0.0060832	LOC110500170	caprin-2-like	CAPRIN2	caprin family member 2	8.34e-112
4.13331	0.000720206	LOC110499829	tripartite motif-containing protein 16-like	TRIM16	tripartite motif containing 16	2.11e-35
4.11451	4.76589e-05	LOC110529317	actin, alpha cardiac-like	ACTC1	actin alpha cardiac muscle 1	0.0
4.07628	1.65562e-06	LOC110529651	alpha-actinin-2	ACTN2	actinin alpha 2	0.0
4.04676	2.035e-11	LOC110522408	cytochrome P450 2K1-like	CYP2F1	cytochrome P450 family 2 subfamily F member 1	3.87e-127
4.03023	0.0039654	LOC110492284	myosin light chain kinase 2, skeletal/cardiac muscle-like	MYLK2	myosin light chain kinase 2	4.80e-160
4.01679	1.29021e-11	si	MAM and LDL-receptor class A domain-containing protein 1-like	MAMDC4	MAM domain containing 4	1.06e-70
4.01363	0.000317123	LOC110510022	monocarboxylate transporter 8-like	SLC16A2	solute carrier family 16 member 2	6.74e-101
4.01313	0.000819001	zpd	zona pellucida glycoprotein d	UMOD	uromodulin	7.35e-20
4.00059	0.00438326	LOC110509504	glycine amidinotransferase, mitochondrial	GATM	glycine amidinotransferase	0.0
3.98065	1.28061e-06	mep1b	meprin A, beta	MEP1B	meprin A subunit beta	0.0
3.94655	0.000112989	LOC110529778	cysteine-rich protein 2-like	CRIP2	cysteine rich protein 2	8.56e-111
3.92925	2.74538e-05	LOC110531554	poly [ADP-ribose	PARP14	poly(ADP-ribose) polymerase family member 14	6.97e-86
3.91602	0.00025432	LOC110523692	prosaposin-like	PSAP	prosaposin	2.11e-26
3.91339	3.58968e-06	LOC110522582	actin, alpha cardiac	ACTC1	actin alpha cardiac muscle 1	0.0
3.88049	0.000124624	ddx4	DEAD (Asp-Glu-Ala-Asp) box polypeptide 4	DDX4	DEAD-box helicase 4	0.0
3.8783	2.57183e-10	LOC110531076	protein unc-93 homolog A-like	UNC93A	unc-93 homolog A	0.0
3.87443	0.00320709	LOC110526771	cytoplasmic polyadenylation element-binding protein 1-like	CPEB1	cytoplasmic polyadenylation element binding protein 1	0.0
3.85884	0.00163433	LOC110502252	uromodulin-like	UMOD	uromodulin	6.64e-08
3.82076	0.00040254	rrad	Ras-related associated with diabetes	RRAD	RRAD, Ras related glycolysis inhibitor and calcium channel regulator	2.07e-130
3.75413	0.00222712	LOC110525759	T-box transcription factor TBX5-like	TBX5	T-box transcription factor 5	0.0
3.71655	0.000110974	LOC110517792	uncharacterized LOC110517792			#N/A
3.62486	2.39701e-06	LOC110502521	alpha-actinin-2-like	ACTN2	actinin alpha 2	0.0
3.61457	0.00192557	LOC110504092	heat shock protein beta-7-like	HSPB7	heat shock protein family B (small) member 7	1.26e-20
3.60942	1.97098e-07	LOC100136211	sodium-dependent phosphate transport protein 2B	SLC34A2	solute carrier family 34 member 2	0.0
3.50154	0.00711941	LOC110499485	cystatin-like	CST2	cystatin SA	1.40e-20
3.49777	3.37373e-07	LOC110522451	galectin-3-like	LGALS3	galectin 3	2.63e-42
3.47562	0.0014114	LOC110487017	T-box transcription factor TBX20	TBX20	T-box transcription factor 20	0.0
3.35576	0.00209748	pabpc1l	poly(A) binding protein, cytoplasmic 1-like	PABPC1	poly(A) binding protein cytoplasmic 1	0.0
3.35049	0.0059572	zp3d.1	zona pellucida glycoprotein 3d tandem duplicate 1	ZP3	zona pellucida glycoprotein 3	9.11e-18
3.27508	0	LOC110526912	cysteine sulfinic acid decarboxylase-like	CSAD	cysteine sulfinic acid decarboxylase	0.0
3.25372	0.00159347	LOC110525421	very low-density lipoprotein receptor-like	LRP4	LDL receptor related protein 4	2.45e-128
3.16346	7.57048e-10	LOC110515565	E3 ubiquitin/ISG15 ligase TRIM25-like	TRIM25	tripartite motif containing 25	4.97e-37
3.09812	3.93482e-06	LOC110491129	cytosolic sulfotransferase 3-like	SULT1A4	sulfotransferase family 1A member 4	2.87e-82
3.08357	1.60553e-06	LOC110517415	up-regulator of cell proliferation-like	URGCP	upregulator of cell proliferation	2.90e-161
3.02489	0.00670625	stap2a	signal transducing adaptor family member 2a	STAP2	signal transducing adaptor family member 2	1.34e-68
2.97631	0.00220137	LOC110508470	GTP-binding protein REM 2-like	REM2	RRAD and GEM like GTPase 2	6.41e-58
2.97451	0.00114692	LOC100136150	myosin-6	MYH6	myosin heavy chain 6	0.0
2.95347	6.10513e-07	LOC110489038	coagulation factor VIII-like	F8	coagulation factor VIII	0.0
2.9522	6.79822e-07	LOC110487688	type-4 ice-structuring protein LS-12-like			#N/A
2.91827	1.70535e-05	LOC110496393	nuclear receptor subfamily 0 group B member 2-like	NR0B2	nuclear receptor subfamily 0 group B member 2	8.08e-63
2.91532	0.00478056	LOC110488332	histone H3-like centromeric protein A	CENPA	centromere protein A	3.40e-37
2.90997	2.39342e-05	LOC110529868	galectin-3-like	LGALS3	galectin 3	1.52e-45
2.90391	2.87224e-05	LOC110514197	pancreatic secretory granule membrane major glycoprotein GP2-like	GP2	glycoprotein 2	4.42e-25
2.85633	8.21549e-05	LOC110517809	uromodulin-like	UMOD	uromodulin	4.29e-55
2.84049	2.08668e-05	LOC110531455	mucin-2-like	MUC3A	mucin 3A, cell surface associated	3.93e-26
2.81791	4.31727e-07	LOC110537256	A-kinase anchor protein 1, mitochondrial-like	AKAP1	A-kinase anchoring protein 1	1.30e-58
2.80891	0.000543973	LOC110499838	troponin I, slow skeletal muscle-like	TNNI1	troponin I1, slow skeletal type	1.98e-73
2.80244	0.00231359	LOC110499840	troponin I, slow skeletal muscle-like	TNNI1	troponin I1, slow skeletal type	3.12e-73
2.78339	6.40245e-05	LOC100136690	cyclin B1	CCNB1	cyclin B1	1.05e-174
2.77241	2.76745e-05	LOC100135942	sodium-dependent phosphate transport protein 2B	SLC34A2	solute carrier family 34 member 2	0.0
2.75735	0.000353202	LOC110523723	E3 ubiquitin-protein ligase RNF34-like	RFFL	ring finger and FYVE like domain containing E3 ubiquitin protein ligase	3.62e-85
2.72645	0.00232306	LOC110489309	borealin-like	CDCA8	cell division cycle associated 8	3.42e-45
2.71707	0.000277021	LOC110532296	myosin-7-like	MYH7	myosin heavy chain 7	0.0
2.69738	0.000144871	LOC110530020	angiopoietin-related protein 3-like	ANGPTL3	angiopoietin like 3	1.67e-130
2.68858	0.00711941	si	uncharacterized LOC110494501	SLC16A7	solute carrier family 16 member 7	7.03e-93
2.68474	0.00266097	LOC110494062	acidic mammalian chitinase-like	CHIA	chitinase acidic	6.13e-170
2.64106	5.11478e-07	LOC110537455	cytoskeleton-associated protein 2-like	CKAP2	cytoskeleton associated protein 2	1.61e-33
2.63971	0.00738086	LOC110518888	NACHT, LRR and PYD domains-containing protein 3-like	NLRC3	NLR family CARD domain containing 3	2.69e-69
2.62582	4.61888e-06	LOC110488216	type-4 ice-structuring protein-like			#N/A
2.60688	6.40245e-05	LOC100136691	cyclin B2	CCNB2	cyclin B2	1.74e-154
2.60384	2.08668e-05	LOC110487046	uncharacterized LOC110487046			#N/A
2.5892	0.00331947	aurka	aurora kinase A	AURKA	aurora kinase A	2.07e-166
2.58537	4.75124e-05	LOC110496008	ictacalcin-like	S100A4	S100 calcium binding protein A4	1.44e-31
2.53225	0.00114538	urahb	urate (5-hydroxyiso-) hydrolase b	TTR	transthyretin	3.66e-15
2.52085	0.00123627	LOC110488948	cyclin-A2-like	CCNA2	cyclin A2	5.51e-102
2.49191	0.000338383	syt12	synaptotagmin XII	SYT12	synaptotagmin 12	1.56e-159
2.48425	4.72001e-09	cd80	CD80-like protein	HHLA2	HERV-H LTR-associating 2	4.56e-09
2.48055	1.61284e-06	LOC110505614	transforming acidic coiled-coil-containing protein 3-like	TACC3	transforming acidic coiled-coil containing protein 3	3.25e-81
2.4684	2.74538e-05	LOC110498318	phospholipase B1, membrane-associated-like	PLB1	phospholipase B1	1.51e-43
2.45173	0.000962721	LOC110501500	sodium-driven chloride bicarbonate exchanger-like	SLC4A10	solute carrier family 4 member 10	0.0
2.45062	0.00111304	LOC100136279	hexokinase-1	HK1	hexokinase 1	0.0
2.43664	2.72536e-07	LOC110521809	angiopoietin-related protein 3-like	ANGPTL3	angiopoietin like 3	9.54e-135
2.41744	2.14905e-06	LOC110486819	aquaporin-8-like	AQP8	aquaporin 8	7.13e-81
2.41662	0.00282779	LOC110496043	prostate stem cell antigen-like			#N/A
2.41214	9.71198e-06	slc28a1	solute carrier family 28 member 1	SLC28A2	solute carrier family 28 member 2	0.0
2.33948	5.45555e-06	tpx2	TPX2 microtubule nucleation factor	TPX2	TPX2 microtubule nucleation factor	5.90e-159
2.31905	7.51632e-06	lamp3	lysosome-associated membrane glycoprotein 3-like	LAMP3	lysosomal associated membrane protein 3	7.04e-37
2.31431	2.3885e-05	elovl5	ELOVL fatty acid elongase 5	ELOVL5	ELOVL fatty acid elongase 5	3.53e-162
2.30226	3.12932e-07	mogat3a	monoacylglycerol O-acyltransferase 3a	MOGAT2	monoacylglycerol O-acyltransferase 2	6.34e-147
2.29768	1.53828e-06	LOC110517966	cell division cycle-associated protein 3-like	CDCA3	cell division cycle associated 3	4.35e-07
2.28935	0.00484091	lct	lactase	LCT	lactase	0.0
2.27249	1.15562e-08	LOC110502739	phenazine biosynthesis-like domain-containing protein	PBLD	phenazine biosynthesis like protein domain containing	6.69e-113
2.26956	1.48677e-06	LOC110526385	beta,beta-carotene 15,15'-dioxygenase-like	BCO1	beta-carotene oxygenase 1	0.0
2.24167	1.15531e-06	LOC110492285	targeting protein for Xklp2-like	TPX2	TPX2 microtubule nucleation factor	2.37e-150
2.22527	4.64474e-05	LOC110519396	E3 ubiquitin/ISG15 ligase TRIM25-like	TRIM47	tripartite motif containing 47	2.92e-35
2.22418	0.00193685	LOC110503152	retinol-binding protein 2-like	RBP2	retinol binding protein 2	4.46e-63
2.21942	1.15531e-06	LOC110534080	MAP7 domain-containing protein 2-like	MAP7D2	MAP7 domain containing 2	1.27e-23
2.21044	0.00736423	LOC110521642	phosphatidylinositol phosphatase PTPRQ-like	PTPRQ	protein tyrosine phosphatase receptor type Q	0.0
2.1958	0.000701529	LOC110488894	fatty acid-binding protein 10-A, liver basic-like	FABP6	fatty acid binding protein 6	1.29e-30
2.1913	0.00375904	LOC110521910	sarcoplasmic reticulum histidine-rich calcium-binding protein-like	HRC	histidine rich calcium binding protein	5.55e-21
2.18858	1.10999e-07	LOC110500798	uncharacterized LOC110500798	TRERF1	transcriptional regulating factor 1	1.61e-38
2.18234	0.0020955	LOC110524211	tropomyosin alpha-1 chain-like	TPM4	tropomyosin 4	1.95e-171
2.16265	0.000127241	LOC110502544	kinesin-like protein KIF11	KIF11	kinesin family member 11	0.0
2.15023	0.00131116	LOC110502859	GTPase IMAP family member 4-like	GIMAP4	GTPase, IMAP family member 4	1.02e-13
2.14958	0.0034896	LOC110498589	phospholipase B1, membrane-associated-like	PLB1	phospholipase B1	6.88e-12
2.13793	0.000111528	smim1	small integral membrane protein 1	SMIM1	small integral membrane protein 1 (Vel blood group)	1.73e-14
2.12651	3.06642e-06	LOC110494915	3-mercaptopyruvate sulfurtransferase-like	MPST	mercaptopyruvate sulfurtransferase	1.66e-129
2.1226	0.000749646	LOC110525857	cell division cycle-associated protein 2-like	CDCA2	cell division cycle associated 2	4.86e-11
2.1052	0.000265383	LOC110516608	triokinase/FMN cyclase-like	TKFC	triokinase and FMN cyclase	2.99e-56
2.09906	0.000773754	LOC110505002	saxitoxin and tetrodotoxin-binding protein 1-like			#N/A
2.09495	0.000481779	mamdc4	MAM domain containing 4	MAMDC4	MAM domain containing 4	4.76e-165
2.09456	0.00287009	LOC110521199	protein regulator of cytokinesis 1-like	PRC1	protein regulator of cytokinesis 1	0.0
2.08757	8.22298e-06	aspm	assembly factor for spindle microtubules	ASPM	assembly factor for spindle microtubules	0.0
2.08178	0.00452035	LOC110507963	retinol-binding protein 2-like	RBP2	retinol binding protein 2	8.81e-64
2.06544	0.00208702	LOC110529349	mitotic checkpoint serine/threonine-protein kinase BUB1 beta-like	BUB1B	BUB1 mitotic checkpoint serine/threonine kinase B	2.88e-150
2.05406	0.0091629	LOC110509291	protein FAM102A-like	FAM102A	family with sequence similarity 102 member A	2.36e-153
2.04466	0.00158515	mxh	myxovirus (influenza virus) resistance H	MX1	MX dynamin like GTPase 1	5.74e-166
2.03542	0.00208163	LOC110486685	potassium voltage-gated channel subfamily H member 6-like	KCNH7	potassium voltage-gated channel subfamily H member 7	0.0
2.02517	0.00628519	aif1l	allograft inflammatory factor 1-like	AIF1L	allograft inflammatory factor 1 like	3.53e-73
2.01725	0.0014114	LOC100136324	scavenger receptor class B member 1	SCARB1	scavenger receptor class B member 1	0.0
2.00635	0.0015788	spag5	sperm associated antigen 5	SPAG5	sperm associated antigen 5	2.57e-43
-2.00244	0.0029892	c7b	complement component 7b	C7	complement C7	0
-2.00276	4.31727e-07	ubfd1	ubiquitin family domain containing 1	UBFD1	ubiquitin family domain containing 1	3.4e-153
-2.00874	1.35867e-05	adm2a	adrenomedullin 2a	ADM2	adrenomedullin 2	8.4e-20
-2.01637	1.99092e-05	si	leucine-rich repeat-containing protein 14-like	LRRC14	leucine rich repeat containing 14	4.5e-52
-2.01939	4.0134e-06	LOC110526846	26S proteasome non-ATPase regulatory subunit 13-like	PSMD13	proteasome 26S subunit, non-ATPase 13	0
-2.0272	1.75809e-05	LOC110503650	large neutral amino acids transporter small subunit 4-like	SLC43A2	solute carrier family 43 member 2	6e-26
-2.03027	0.00084328	slc31a1	solute carrier family 31 member 1	SLC31A1	solute carrier family 31 member 1	5.2e-91
-2.04103	0.000354158	LOC110510723	inactive dual specificity phosphatase 27-like	STYXL2	serine/threonine/tyrosine interacting like 2	3.1e-21
-2.04383	0.00909325	LOC100136615	differentially regulated trout protein 1			#N/A
-2.05281	0.000416981	agt	angiotensinogen	AGT	angiotensinogen	4.3e-50
-2.0559	3.82163e-07	LOC110499415	suppressor of cytokine signaling 3-like	SOCS3	suppressor of cytokine signaling 3	4.7e-66
-2.0712	0.00212675	LOC110538069	heat shock protein Hsp-16.1/Hsp-16.11-like			#N/A
-2.07731	0.00193685	slc43a1a	solute carrier family 43 member 1a	SLC43A1	solute carrier family 43 member 1	0
-2.08469	1.43847e-06	slc35g1	solute carrier family 35 member G1	SLC35G1	solute carrier family 35 member G1	4.9e-131
-2.08781	0.00192557	LOC110532987	myosin heavy chain, fast skeletal muscle-like	MYH1	myosin heavy chain 1	0
-2.09305	0.000110426	LOC100136180	arginase-2, mitochondrial	ARG2	arginase 2	1.5e-78
-2.10158	0.000138607	LOC110504673	SH2 domain-containing protein 4A-like	SH2D4A	SH2 domain containing 4A	2.5e-20
-2.10459	8.88506e-07	abcf2a	ATP-binding cassette, sub-family F (GCN20), member 2a	ABCF2-H2BE1	ABCF2-H2BE1 readthrough	0
-2.11459	6.40245e-05	LOC110497011	ABC transporter F family member 4-like			#N/A
-2.13765	0.0035871	LOC110517348	complement C3-like	C3	complement C3	0
-2.13776	0.00483719	LOC110495980	insulin receptor substrate 2-like	IRS2	insulin receptor substrate 2	0
-2.13864	8.78971e-05	LOC110529845	heat shock protein HSP 90-alpha 1-like	HSP90AA1	heat shock protein 90 alpha family class A member 1	0
-2.14634	0.00926167	prdm12b	PR domain containing 12b	PRDM12	PR/SET domain 12	0
-2.14955	8.08787e-10	LOC110497583	F-box only protein 30-like	FBXO30	F-box protein 30	0
-2.16195	1.21904e-05	LOC110506480	AMP deaminase 3-like	AMPD3	adenosine monophosphate deaminase 3	0
-2.17731	8.85853e-07	si	phosphatidylinositol 4,5-bisphosphate 3-kinase catalytic subunit gamma isoform-like	PIK3CG	phosphatidylinositol-4,5-bisphosphate 3-kinase catalytic subunit gamma	0
-2.1894	0.00123334	LOC110511371	fibroblast growth factor receptor substrate 2-like	FRS2	fibroblast growth factor receptor substrate 2	6.9e-56
-2.19215	2.39701e-06	LOC110494652	cytokine-inducible SH2-containing protein-like	CISH	cytokine inducible SH2 containing protein	1e-52
-2.20059	0.00675702	LOC110539082	transmembrane protease serine 9-like	TMPRSS9	transmembrane serine protease 9	6.9e-72
-2.20532	0.000976844	LOC110485436	GTPase IMAP family member 7-like	GIMAP4	GTPase, IMAP family member 4	1.2e-50
-2.20594	2.51674e-05	LOC110497052	DDB1- and CUL4-associated factor 6-like	DCAF6	DDB1 and CUL4 associated factor 6	4.7e-172
-2.20882	3.19923e-05	LOC110533510	chaperone protein DnaK-like	HSPA8	heat shock protein family A (Hsp70) member 8	2.6e-26
-2.22587	0.000755319	LOC110530827	myosin heavy chain, fast skeletal muscle-like	MYH4	myosin heavy chain 4	0
-2.2267	0.00462751	LOC110487206	pancreatic secretory granule membrane major glycoprotein GP2-like	GP2	glycoprotein 2	3.1e-47
-2.23077	0.000177742	LOC110517730	microfibril-associated glycoprotein 4-like	MFAP4	microfibril associated protein 4	8.6e-87
-2.26046	1.07996e-08	dpy19l1	dpy-19 like C-mannosyltransferase 1	DPY19L1	dpy-19 like C-mannosyltransferase 1	0
-2.27256	0.000310834	LOC110529375	leucine-rich alpha-2-glycoprotein-like	LRG1	leucine rich alpha-2-glycoprotein 1	6e-54
-2.29138	1.10475e-06	tdh	L-threonine dehydrogenase			#N/A
-2.29863	0.000906739	LOC110528476	plexin-A1-like	PLXNA1	plexin A1	0
-2.31067	0.0010232	LOC110531732	myosin heavy chain, fast skeletal muscle-like	MYH4	myosin heavy chain 4	0
-2.31647	2.87224e-05	LOC110528504	thioredoxin reductase 1, cytoplasmic-like	TXNRD3	thioredoxin reductase 3	0
-2.31738	0.000116727	LOC110506002	arginase-2, mitochondrial-like	ARG2	arginase 2	7.7e-161
-2.31791	0.000154831	LOC110533253	transcription regulator protein BACH1-like	BACH1	BTB domain and CNC homolog 1	5.6e-53
-2.31985	0.00025432	LOC110525945	phospholipid phosphatase 1-like	PLPP1	phospholipid phosphatase 1	4.5e-126
-2.32302	0.00054955	LOC110517938	DDB1- and CUL4-associated factor 6-like	DCAF6	DDB1 and CUL4 associated factor 6	8.6e-64
-2.35861	3.39212e-06	LOC100136017	collagenase 3	MMP13	matrix metallopeptidase 13	4.1e-167
-2.38243	0.000134056	LOC100301666	C type lectin receptor B	CLEC17A	C-type lectin domain containing 17A	6.6e-20
-2.38282	7.79838e-08	LOC110497053	DDB1- and CUL4-associated factor 6-like	DCAF6	DDB1 and CUL4 associated factor 6	9.6e-168
-2.41278	1.97243e-05	LOC110538486	low-density lipoprotein receptor-like	LDLR	low density lipoprotein receptor	0
-2.41967	0.000174063	LOC110530826	myosin heavy chain, fast skeletal muscle-like	MYH4	myosin heavy chain 4	0
-2.42657	1.15473e-06	trim63b	tripartite motif containing 63b	TRIM63	tripartite motif containing 63	5e-126
-2.42941	9.03014e-06	hsp70b	heat shock protein 70b	HSPA8	heat shock protein family A (Hsp70) member 8	0
-2.44974	4.68006e-07	klf9	Kruppel-like factor 9	KLF9	Kruppel like factor 9	8.9e-63
-2.45095	1.68166e-06	gpr84	G protein-coupled receptor 84	GPR84	G protein-coupled receptor 84	3.4e-122
-2.4543	8.26659e-10	gfra1a	gdnf family receptor alpha 1a	GFRA1	GDNF family receptor alpha 1	6.3e-171
-2.45552	0.0074452	mmp30	matrix metallopeptidase 30	MMP3	matrix metallopeptidase 3	7.2e-130
-2.46826	0.000874134	LOC110505108	carcinoembryonic antigen-related cell adhesion molecule 6-like	CEACAM1	CEA cell adhesion molecule 1	9e-17
-2.49426	0.000228984	LOC110509848	carcinoembryonic antigen-related cell adhesion molecule 6-like	CEACAM1	CEA cell adhesion molecule 1	9.9e-24
-2.51922	0.00473071	LOC110485160	heat shock 70 kDa protein-like	HSPA2	heat shock protein family A (Hsp70) member 2	1.5e-91
-2.52431	3.6252e-05	LOC110518968	myosin heavy chain, fast skeletal muscle-like	MYH13	myosin heavy chain 13	0
-2.52583	7.87974e-07	pi15b	peptidase inhibitor 15b	PI15	peptidase inhibitor 15	5.7e-143
-2.54412	1.13642e-05	cbln11	cerebellin 11	C1QTNF3	C1q and TNF related 3	0
-2.54453	0.000134013	LOC110496446	adseverin-like	SCIN	scinderin	0
-2.55209	0.00140167	LOC110510403	microfibril-associated glycoprotein 4-like	MFAP4	microfibril associated protein 4	3.8e-82
-2.55398	1.76088e-10	mknk1	MAPK interacting serine/threonine kinase 1	MKNK1	MAPK interacting serine/threonine kinase 1	0
-2.56969	2.2339e-05	calcoco1b	calcium binding and coiled-coil domain 1b	CALCOCO1	calcium binding and coiled-coil domain 1	5.6e-79
-2.5728	6.78787e-06	LOC110521216	dual oxidase 2-like	DUOX1	dual oxidase 1	0
-2.57466	0.0020955	LOC110512845	heat shock 70 kDa protein-like	HSPA8	heat shock protein family A (Hsp70) member 8	1e-92
-2.58468	0.000317123	LOC110501538	uncharacterized LOC110501538			#N/A
-2.59399	1.90891e-07	LOC110486049	metalloreductase STEAP4-like	STEAP4	STEAP4 metalloreductase	0
-2.59484	4.77721e-12	ifm3	Interferon-induced transmembrane protein 3	IFITM3	interferon induced transmembrane protein 3	9.7e-19
-2.62098	1.17734e-05	saa	serum amyloid A	SAA2	serum amyloid A2	9.1e-44
-2.62161	1.01243e-05	LOC110525169	endothelial lipase-like	LIPG	lipase G, endothelial type	0
-2.62988	3.68464e-11	LOC110491970	zinc finger protein Eos-like	IKZF4	IKAROS family zinc finger 4	7.7e-172
-2.71751	3.95814e-06	LOC110513613	microfibril-associated glycoprotein 4-like	TNR	tenascin R	2.5e-39
-2.73693	0.00579464	c3-3	complement component C3-3	C3	complement C3	0
-2.74208	2.53314e-08	cd209	CD209 molecule	CLEC4E	C-type lectin domain family 4 member E	4.3e-23
-2.74482	0.00173098	LOC100136250	lectin			#N/A
-2.7534	3.06642e-06	mmp	matrix metalloproteinase	MMP13	matrix metallopeptidase 13	1.4e-169
-2.75974	3.39212e-06	LOC110491862	tumor necrosis factor receptor superfamily member 6B-like	TNFRSF6B	TNF receptor superfamily member 6b	7e-50
-2.77364	0.00042864	LOC110502265	BAG family molecular chaperone regulator 3-like	BAG3	BAG cochaperone 3	6.2e-30
-2.77779	0.00514788	LOC110491216	microfibril-associated glycoprotein 4-like	MFAP4	microfibril associated protein 4	1.7e-85
-2.78488	0.000278798	LOC110517148	myosin heavy chain, fast skeletal muscle-like	MYH4	myosin heavy chain 4	0
-2.79809	6.2199e-05	LOC110515377	uromodulin-like	UMOD	uromodulin	9.1e-23
-2.80179	3.56648e-08	LOC110510221	apolipoprotein C-II-like			#N/A
-2.81232	1.06581e-07	LOC110489499	C-type lectin domain family 4 member E-like	CLEC4E	C-type lectin domain family 4 member E	4.9e-22
-2.8435	1.50531e-07	LOC110530481	uncharacterized LOC110530481			#N/A
-2.8468	0.00181415	lep	leptin			#N/A
-2.8859	0.000560864	LOC110494921	lysosomal alpha-mannosidase-like	MAN2B1	mannosidase alpha class 2B member 1	3e-64
-2.90068	0.000512857	LOC110497584	alpha-tectorin-like	TBCEL-TECTA	TBCEL-TECTA readthrough	4.2e-30
-2.90379	5.37498e-07	LOC110489008	complement C3-like	C3	complement C3	0
-2.91748	1.10823e-10	LOC110527813	twinfilin-2-like	TWF2	twinfilin actin binding protein 2	0
-2.9292	6.03104e-06	si	centromere protein J-like	CENPJ	centromere protein J	2.7e-80
-2.93396	0.000208683	LOC110534443	hemicentin-1-like	HMCN1	hemicentin 1	7.6e-75
-2.96595	2.38172e-05	LOC110499182	NADPH oxidase organizer 1-like	NOXO1	NADPH oxidase organizer 1	4.9e-60
-2.96993	2.62834e-08	LOC100136187	cathelicidin antimicrobial peptide			#N/A
-2.99304	4.41591e-12	LOC100135935	hepcidin-like			#N/A
-2.99348	0	LOC110523465	phosphatidylserine decarboxylase proenzyme, mitochondrial-like	PISD	phosphatidylserine decarboxylase	0
-3.00771	0	LOC110492178	suppressor of cytokine signaling 2-like	SOCS2	suppressor of cytokine signaling 2	1.6e-52
-3.06485	6.8692e-13	retreg1	reticulophagy regulator 1	RETREG1	reticulophagy regulator 1	1.2e-106
-3.07114	1.34198e-06	LOC110535780	ladderlectin-like	ASGR2	asialoglycoprotein receptor 2	1.9e-07
-3.0977	0.000377304	LOC100136204	cathelicidin 1			#N/A
-3.12316	1.74272e-09	si	uncharacterized LOC110502557			#N/A
-3.2064	8.73099e-08	LOC110509875	uncharacterized LOC110509875	PSG8	pregnancy specific beta-1-glycoprotein 8	8.3e-05
-3.26046	0	LOC100505418	muscle RING finger 2	TRIM55	tripartite motif containing 55	2e-165
-3.27206	1.51907e-10	LOC100505417	muscle RING finger 1	TRIM63	tripartite motif containing 63	1e-122
-3.31368	0	LOC110524028	AMP deaminase 3-like	AMPD3	adenosine monophosphate deaminase 3	0
-3.38107	0.00442664	zgc	uncharacterized LOC110509109	GFAP	glial fibrillary acidic protein	7.1e-53
-3.38622	0.00865282	slc39a12	solute carrier family 39 member 12	SLC39A12	solute carrier family 39 member 12	0
-3.49026	0	LOC110486041	dispanin subfamily A member 2b-like	IFITM5	interferon induced transmembrane protein 5	4.5e-18
-3.4985	2.95977e-10	LOC100136336	metalloreductase STEAP4	STEAP4	STEAP4 metalloreductase	0
-3.51347	0.00208702	irg1l	immunoresponsive gene 1, like	ACOD1	aconitate decarboxylase 1	8.6e-178
-3.52677	0.0014114	si	thread biopolymer filament subunit alpha-like			#N/A
-3.53362	1.99092e-05	acod1	aconitate decarboxylase 1	ACOD1	aconitate decarboxylase 1	0
-3.54441	0.00509729	LOC110528434	uncharacterized LOC110528434			#N/A
-3.57493	6.53203e-08	lect2	LECT2 neutrophil chemotactic factor	LECT2	leukocyte cell derived chemotaxin 2	5.2e-45
-3.57908	0.00105413	LOC110494536	bone morphogenetic protein 7-like	BMP7	bone morphogenetic protein 7	0
-3.60427	0.00040254	LOC110528221	25-hydroxyvitamin D-1 alpha hydroxylase, mitochondrial-like	CYP27B1	cytochrome P450 family 27 subfamily B member 1	8.3e-175
-3.62868	1.04663e-06	LOC110538203	complement C1q-like protein 2	C1QL2	complement C1q like 2	2.9e-15
-3.67451	0.000988557	LOC110500497	uncharacterized LOC110500497			#N/A
-3.68801	0.00048985	LOC110504477	putative threonylcarbamoyl-AMP synthase	YRDC	yrdC N6-threonylcarbamoyltransferase domain containing	5.2e-08
-3.69111	6.8692e-13	LOC110495608	E3 ubiquitin-protein ligase TRIM63-like	TRIM63	tripartite motif containing 63	1e-122
-3.93426	0.00403396	LOC110491675	uncharacterized LOC110491675			#N/A
-3.99076	0.000528007	LOC110529596	12-(S)-hydroxy-5,8,10,14-eicosatetraenoic acid receptor-like	GPR31	G protein-coupled receptor 31	3.6e-30
-4.03005	3.86392e-13	LOC110489018	complement C3-like	C3	complement C3	0
-4.03906	0.00285478	LOC110488102	uncharacterized LOC110488102			#N/A
-4.07035	0.00345427	LOC110496048	sperm acrosome membrane-associated protein 4-like			#N/A
-4.07672	2.78202e-12	LOC110513657	ladderlectin-like	CLEC4M	C-type lectin domain family 4 member M	5.6e-10
-4.26476	1.11999e-06	LOC110485662	uncharacterized LOC110485662	MISP3	MISP family member 3	5.2e-06
-4.37243	3.86392e-13	LOC110533208	ladderlectin-like	MRC1	mannose receptor C-type 1	7.8e-05
-4.43762	0	LOC110535540	cAMP-responsive element modulator-like	CREM	cAMP responsive element modulator	2.4e-82
-4.51207	0.000370685	LOC110508224	potassium channel subfamily T member 2-like	KCNT1	potassium sodium-activated channel subfamily T member 1	4.1e-98
-4.53824	0	wdr97	WD repeat domain 97	WDR97	WD repeat domain 97	1e-64
-4.54314	0	LOC110534791	ladderlectin-like	CD209	CD209 molecule	8.9e-08
-4.55819	0.000157244	dio3b	iodothyronine deiodinase 3b	DIO3	iodothyronine deiodinase 3	8.8e-103
-4.61355	0.00222712	LOC110536536	highly reducing polyketide synthase easB-like	FASN	fatty acid synthase	5.9e-81
-4.70774	0.00106433	LOC110506220	integrin beta-like protein A			#N/A
-4.81257	0.00114557	LOC110509854	bile salt-activated lipase-like	CEL	carboxyl ester lipase	8.9e-38
-4.84115	0.000299142	zgc	uncharacterized LOC110519491	PHYHD1	phytanoyl-CoA dioxygenase domain containing 1	5.1e-05
-4.93093	0	pck1	phosphoenolpyruvate carboxykinase 1 (soluble)	PCK1	phosphoenolpyruvate carboxykinase 1	0
-5.01025	6.78466e-07	nos2	inducible nitric oxide synthase	NOS2	nitric oxide synthase 2	0
-5.03783	0	LOC110534790	ladderlectin-like	MRC1	mannose receptor C-type 1	1.6e-09
-5.17203	0.00141029	LOC110516162	alpha-tectorin-like	FCGBP	Fc fragment of IgG binding protein	7e-72
-5.31933	0.000124244	LOC110522173	enoyl-[acyl-carrier-protein	MECR	mitochondrial trans-2-enoyl-CoA reductase	7.2e-128
-5.509	0.000415308	LOC110516760	uncharacterized LOC110516760			#N/A
-5.71177	2.95154e-10	LOC110485664	uncharacterized LOC110485664			#N/A
-5.73379	1.68166e-06	LOC110485666	uncharacterized LOC110485666			#N/A
-5.94605	0	tlr5	toll-like receptor 5	TLR5	toll like receptor 5	2e-111
-6.067	7.15717e-11	LOC110506998	CUB and zona pellucida-like domain-containing protein 1	CUZD1	CUB and zona pellucida like domains 1	7.1e-26
-6.49144	0.00395465	cngb1a	cyclic nucleotide gated channel subunit beta 1a	CNGB1	cyclic nucleotide gated channel subunit beta 1	0
-7.44242	5.69819e-06	LOC110515682	chymotrypsin A-like	CTRB1	chymotrypsinogen B1	1.2e-42
-7.55512	0	LOC110532177	intelectin	ITLN2	intelectin 2	2.9e-126
-7.63679	0.000374596	LOC110513436	uncharacterized LOC110513436			#N/A

## Sheet: RTTX vs CTRL 7 dpc
Log₂ fold change	FDR p-value	Gene Rainbow trout	Description	Gene Human	Description	e value
5.99069	0.000672394	fbxo32	F-box protein 32	FBXO32	F-box protein 32	0
4.82754	2.47645e-05	-		FAHD1	fumarylacetoacetate hydrolase domain containing 1	7.2e-100
4.55363	6.31634e-05	LOC110486550	sphingosine kinase 1-like	SPHK2	sphingosine kinase 2	1.9e-114
4.53957	0.00641961	LOC110508289	mannose-specific lectin			#N/A
4.35386	0	-		CST3	cystatin C	3.3e-25
4.17252	5.9118e-11	LOC110535214	myosin-7	MYH7	myosin heavy chain 7	0
3.97313	0	LOC100135901	myosin-7	MYH7	myosin heavy chain 7	0
3.94723	4.41001e-05	trim54	tripartite motif containing 54	TRIM54	tripartite motif containing 54	2.3e-177
3.90629	3.2938e-07	LOC110486651	tripartite motif-containing protein 16-like	TRIM16	tripartite motif containing 16	3.8e-20
3.83208	2.311e-07	LOC110504086	uncharacterized LOC110504086			#N/A
3.76932	0	LOC110530826	myosin heavy chain, fast skeletal muscle	MYH4	myosin heavy chain 4	0
3.65267	0.00331202	-		CHIA	chitinase acidic	0
3.61575	1.23646e-12	LOC110530827	myosin heavy chain, fast skeletal muscle	MYH4	myosin heavy chain 4	0
3.54143	4.34754e-05	pck1	phosphoenolpyruvate carboxykinase 1 (soluble)	PCK1	phosphoenolpyruvate carboxykinase 1	0
3.4812	0.000151334	LOC110522451	galectin-3	LGALS3	galectin 3	6.3e-41
3.33014	2.63276e-05	LOC100136717	slow myosin light chain 2	MYL2	myosin light chain 2	2.3e-90
3.32714	0.00236883	LOC110490397	carcinoembryonic antigen-related cell adhesion molecule 1			#N/A
3.19609	0.000363544	LOC110506626	uncharacterized LOC110506626			#N/A
3.18284	0.00216725	LOC110490254	troponin T, cardiac muscle	TNNT2	troponin T2, cardiac type	7e-77
3.15654	3.85774e-11	LOC110494953	dihydropyridine-sensitive L-type skeletal muscle calcium channel subunit alpha-1	CACNA1S	calcium voltage-gated channel subunit alpha1 S	0
3.11416	0.000741862	acte1	actin, epsilon 1	ACTC1	actin alpha cardiac muscle 1	0
3.08717	1.26703e-05	-		TRIM25	tripartite motif containing 25	9.7e-36
3.08278	6.92811e-06	LOC110500220	troponin T, cardiac muscle	TNNT2	troponin T2, cardiac type	4.5e-77
3.02044	1.26703e-05	LOC110530496	myosin light chain 1, cardiac muscle	MYL4	myosin light chain 4	0
2.96124	0.00131612	LOC110495692	transmembrane protein 182	TMEM182	transmembrane protein 182	2.9e-57
2.95955	1.24117e-05	LOC110503684	endonuclease domain-containing 1 protein-like	ENDOD1	endonuclease domain containing 1	3.8e-27
2.9584	0.000616434	LOC110498953	uncharacterized LOC110498953			#N/A
2.94596	4.58658e-10	LOC110500424	purine nucleoside phosphorylase	PNP	purine nucleoside phosphorylase	8e-132
2.90939	1.10991e-07	LOC110507746	mitochondrial uncoupling protein 2	UCP2	uncoupling protein 2	7.5e-165
2.88307	0.000519344	LOC110497584	alpha-tectorin	TBCEL-TECTA	TBCEL-TECTA readthrough	4.2e-30
2.87054	5.43715e-10	LOC110521013	sarcoplasmic/endoplasmic reticulum calcium ATPase 1	ATP2A1	ATPase sarcoplasmic/endoplasmic reticulum Ca2+ transporting 1	0
2.84914	0.00437988	LOC110515470	endonuclease domain-containing 1 protein	ENDOD1	endonuclease domain containing 1	7.4e-28
2.84701	0.00033295	LOC110489782	myosin-7	MYH7	myosin heavy chain 7	0
2.82102	0.00270657	LOC110501758	protein phosphatase 1, regulatory (inhibitor) subunit 1C	PPP1R1C	protein phosphatase 1 regulatory inhibitor subunit 1C	5.9e-24
2.79734	0.00268613	tnni1c	troponin I, skeletal, slow c	TNNI1	troponin I1, slow skeletal type	6.7e-70
2.78644	8.36025e-05	LOC110532039	glutaminase liver isoform, mitochondrial	GLS	glutaminase	0
2.78062	0.00217633	LOC110494627	uncharacterized LOC110494627	TNFRSF1B	TNF receptor superfamily member 1B	1.7e-11
2.75949	2.3802e-05	igfbp1	insulin-like growth factor binding protein 1	IGFBP4	insulin like growth factor binding protein 4	2.3e-37
2.75226	0.000753143	LOC110500013	troponin T, cardiac muscle isoforms	TNNT2	troponin T2, cardiac type	6.5e-73
2.73868	0.000662297	LOC110515346	uncharacterized LOC110515346			#N/A
2.737	0.000124221	LOC110503686	endonuclease domain-containing 1 protein-like	ENDOD1	endonuclease domain containing 1	6.2e-27
2.72792	4.03909e-11	LOC110485428	zinc finger protein 883	TRIM35	tripartite motif containing 35	3.5e-58
2.71522	0.0008596	LOC110496588	glycoprotein (transmembrane) nmb	GPNMB	glycoprotein nmb	3.8e-91
2.71456	4.14008e-06	cand2	cullin-associated and neddylation-dissociated 2 (putative)			#N/A
2.69548	8.44235e-05	-		TRIM16	tripartite motif containing 16	1.5e-27
2.68867	0.000133571	LOC110489513	1-phosphatidylinositol 4,5-bisphosphate phosphodiesterase delta-1	PLCD1	phospholipase C delta 1	0
2.68534	7.91174e-06	bcl2l16	BCL2 like 16			#N/A
2.67158	4.22483e-05	LOC110522238	alpha-taxilin	TXLNB	taxilin beta	3.4e-135
2.6693	0.000944737	LOC110499906	actin, alpha cardiac muscle 1	ACTC1	actin alpha cardiac muscle 1	0
2.62099	0.000734258	LOC110520152	copine-2	CPNE2	copine 2	0
2.60215	5.51382e-09	abraa	actin binding Rho activating protein a	ABRA	actin binding Rho activating protein	3.1e-82
2.59634	0.00702844	plcd4a	phospholipase C, delta 4a	PLCD4	phospholipase C delta 4	0
2.57489	0.00410192	LOC110529868	galectin-3	LGALS3	galectin 3	5.2e-44
2.56922	4.40126e-05	LOC110526217	low choriolytic enzyme	ASTL	astacin like metalloendopeptidase	5.1e-40
2.56912	1.19996e-06	LOC110497758	actin alpha cardiac muscle 1	ACTC1	actin alpha cardiac muscle 1	0
2.56555	0.00464898	LOC110533592	myosin regulatory light chain 2, ventricular/cardiac muscle isoform	MYL2	myosin light chain 2	4e-89
2.56519	9.37092e-06	-				#N/A
2.52519	0.0008596	LOC110534069	aristaless-related homeobox protein	ARX	aristaless related homeobox	7.4e-109
2.48553	4.43543e-06	LOC110520662	desmin	DES	desmin	0
2.48266	0.000263674	LOC110534194	uncharacterized LOC110534194			#N/A
2.47366	6.06532e-05	LOC110505761	ankyrin repeat domain-containing protein 9	ANKRD9	ankyrin repeat domain 9	4.2e-77
2.45015	6.11285e-05	LOC110496008	ictacalcin	S100A4	S100 calcium binding protein A4	4.4e-30
2.43475	7.29763e-05	LOC110529845	heat shock protein HSP 90-alpha 1	HSP90AA1	heat shock protein 90 alpha family class A member 1	0
2.4237	4.77331e-06	trim63b	tripartite motif containing 63b	TRIM63	tripartite motif containing 63	5e-126
2.42334	7.92806e-06	LOC110538069	heat shock protein Hsp-16.1/Hsp-16.11			#N/A
2.41822	0.00171558	LOC110521770	insulin-like growth factor-binding protein 1	IGFBP1	insulin like growth factor binding protein 1	5.8e-54
2.41568	0.000150326	txlnba	taxilin beta a	TXLNB	taxilin beta	6.4e-130
2.40917	4.63884e-05	atg4b	autophagy related 4B, cysteine peptidase	ATG4B	autophagy related 4B cysteine peptidase	0
2.40647	0.00614147	-				#N/A
2.40627	0.000255378	LOC110489727	melanoma receptor tyrosine-protein kinase	EGFR	epidermal growth factor receptor	0
2.40291	0.000230709	LOC110494115	myosin heavy chain, fast skeletal muscle	MYH1	myosin heavy chain 1	0
2.38259	6.53626e-07	LOC110525505	filamin-C	FLNC	filamin C	0
2.37447	2.00324e-08	LOC110486653	myosin-binding protein C, fast-type	MYBPC3	myosin binding protein C3	0
2.37178	5.77314e-05	LOC110492266	troponin C, slow skeletal and cardiac muscles			#N/A
2.36281	0.00445208	LOC110492922	troponin I, fast skeletal muscle	TNNI2	troponin I2, fast skeletal type	7.5e-63
2.3617	6.58252e-07	LOC110494265	caveolin-3	CAV3	caveolin 3	1.4e-79
2.34627	0.00938104	LOC110526115	dickkopf-related protein 4	DKK4	dickkopf WNT signaling pathway inhibitor 4	3.7e-09
2.33959	0.000125196	LOC110515005	E3 ubiquitin/ISG15 ligase TRIM25-like	TRIM16	tripartite motif containing 16	6.6e-64
2.33712	0.000116014	LOC110515889	deoxyribonuclease-1-like	DNASE1	deoxyribonuclease 1	1e-24
2.33677	2.22293e-05	LOC110497880	60 kDa lysophospholipase	ASPG	asparaginase	0
2.32578	7.09404e-07	-		PTP4A2	protein tyrosine phosphatase 4A2	5.5e-42
2.31538	0.00437988	si:ch211-63p21.1	uncharacterized si			#N/A
2.3139	0.00200538	slc25a48	solute carrier family 25 member 48	SLC25A48	solute carrier family 25 member 48	2.6e-141
2.29508	2.3802e-05	LOC110516932	E3 ubiquitin/ISG15 ligase TRIM25-like	TRIM16	tripartite motif containing 16	5.5e-65
2.29162	3.08117e-06	ppp1r3g	protein phosphatase 1 regulatory subunit 3G	PPP1R3D	protein phosphatase 1 regulatory subunit 3D	1.4e-30
2.28899	0.00269431	-		REG1B	regenerating family member 1 beta	2.6e-20
2.28364	1.65258e-05	LOC110527813	twinfilin-2	TWF2	twinfilin actin binding protein 2	0
2.27068	6.82637e-07	hspb6	heat shock protein, alpha-crystallin-related, b6	CRYAB	crystallin alpha B	3.2e-27
2.26728	2.39062e-05	prodhb	proline dehydrogenase (oxidase) 1b	PRODH	proline dehydrogenase 1	0
2.25229	0.000707428	diabloa	diablo, IAP-binding mitochondrial protein a	DIABLO	diablo IAP-binding mitochondrial protein	1e-55
2.25014	0.000845615	-		HSPG2	heparan sulfate proteoglycan 2	9.7e-43
2.24765	4.75395e-06	LOC110537116	heat shock protein beta-11	CRYAA2	crystallin alpha A2	4.1e-11
2.24028	0.000360579	LOC110495787	collagen alpha-1(XXVIII) chain	COL28A1	collagen type XXVIII alpha 1 chain	0
2.22804	0.00121336	LOC110499515	myosin-7	MYH6	myosin heavy chain 6	0
2.21361	1.57674e-06	LOC110496973	cystathionine beta-synthase	CBS	cystathionine beta-synthase	5e-71
2.20757	0.00966158	LOC110496043	prostate stem cell antigen			#N/A
2.20739	0.00339241	LOC110537651	creatine kinase M-type	CKM	creatine kinase, M-type	0
2.19685	0.00970128	LOC110490335	receptor-type tyrosine-protein phosphatase U	PTPRU	protein tyrosine phosphatase receptor type U	0
2.18744	0.000116014	-		PTP4A3	protein tyrosine phosphatase 4A3	3.9e-108
2.18671	3.07356e-05	LOC100505418	muscle RING finger 2	TRIM55	tripartite motif containing 55	2e-165
2.18594	2.49038e-08	-		DES	desmin	9e-39
2.16118	7.52565e-07	cbs	cystathionine-beta-synthase	CBS	cystathionine beta-synthase	0
2.15618	0.00291211	LOC110486032	vitamin D(3) 25-hydroxylase	CYP2J2	cytochrome P450 family 2 subfamily J member 2	6.6e-117
2.14863	0.00260697	LOC110500297	uncharacterized LOC110500297			#N/A
2.14237	0.000127583	atp2a1	ATPase sarcoplasmic/endoplasmic reticulum Ca2+ transporting 1	ATP2A1	ATPase sarcoplasmic/endoplasmic reticulum Ca2+ transporting 1	0
2.13828	4.1341e-06	LOC110531584	purine nucleoside phosphorylase			#N/A
2.13432	4.84891e-05	LOC110504517	solute carrier family 25 member 48	SLC25A48	solute carrier family 25 member 48	2.9e-142
2.13069	3.60008e-05	slc10a2	solute carrier family 10 member 2	SLC10A2	solute carrier family 10 member 2	8.5e-158
2.1275	0.00397404	LOC110488634	carnosine synthase 1-like	CARNS1	carnosine synthase 1	6.4e-49
2.12464	0.00042637	LOC110506758	alpha-protein kinase 3	ALPK3	alpha kinase 3	6e-130
2.12116	0.000849952	LOC110526530	mitochondrial glutamate carrier 1	SLC25A22	solute carrier family 25 member 22	1.2e-175
2.11878	0.00135004	LOC110505279	transcription cofactor vestigial-like protein 2	VGLL2	vestigial like family member 2	2.6e-22
2.11289	4.62953e-05	mybpc2a	myosin binding protein Ca	MYBPC2	myosin binding protein C2	0
2.08625	0.00177773	LOC110524306	muellerian-inhibiting factor	AMH	anti-Mullerian hormone	7.4e-14
2.08532	0.00457436	LOC110526835	troponin I, fast skeletal muscle	TNNI2	troponin I2, fast skeletal type	7e-71
2.07864	7.58785e-06	-		TRIM47	tripartite motif containing 47	9.2e-34
2.07336	0.00555694	krt98	keratin 98	KRT14	keratin 14	9.8e-78
2.07254	3.69717e-07	LOC110528831	serine/threonine-protein kinase 11-interacting protein	STK11IP	serine/threonine kinase 11 interacting protein	4e-111
2.07075	0.00723934	LOC110497203	UPF0462 protein C4orf33 homolog	C4orf33	chromosome 4 open reading frame 33	3.7e-74
2.06292	0.00196415	usp2a	ubiquitin specific peptidase 2a	USP2	ubiquitin specific peptidase 2	0
2.05146	0.00123287	LOC110508631	insulin-like growth factor-binding protein 1	IGFBP4	insulin like growth factor binding protein 4	5.7e-40
2.04251	3.83424e-05	LOC110529254	serine/threonine-protein kinase Sgk1	SGK1	serum/glucocorticoid regulated kinase 1	2.6e-67
2.03009	0.00742308	LOC110529640	protein stum homolog	STUM	stum, mechanosensory transduction mediator homolog	4.2e-17
2.01746	8.92458e-06	zgc:136908	Transitional endoplasmic reticulum ATPase	VCP	valosin containing protein	7.5e-93
2.01128	2.59198e-05	LOC110532739	ATP-dependent 6-phosphofructokinase, muscle type	PFKM	phosphofructokinase, muscle	0
2.01064	0.000649365	LOC100505417	muscle RING finger 1	TRIM63	tripartite motif containing 63	1e-122
-2.01372	3.62135e-05	LOC110522065	ribonucleoside-diphosphate reductase subunit M2	RRM2	ribonucleotide reductase regulatory subunit M2	0
-2.01469	0.00158264	LOC110534076	gamma-aminobutyric acid type B receptor subunit 2	GABBR2	gamma-aminobutyric acid type B receptor subunit 2	0
-2.01566	0.000213992	LOC110505614	transforming acidic coiled-coil-containing protein 3	TACC3	transforming acidic coiled-coil containing protein 3	2.5e-80
-2.03064	2.62661e-05	LOC110538509	importin subunit alpha-1	KPNA2	karyopherin subunit alpha 2	0
-2.03565	6.54248e-06	tpx2	TPX2 microtubule nucleation factor	TPX2	TPX2 microtubule nucleation factor	9e-158
-2.03609	5.80889e-05	LOC110496000	cyclin-dependent kinases regulatory subunit 1	CKS1B	CDC28 protein kinase regulatory subunit 1B	3.2e-47
-2.03678	1.23574e-05	LOC110486268	uncharacterized LOC110486268	EFCAB3	EF-hand calcium binding domain 3	6.4e-16
-2.03737	0.00244466	LOC110517348	complement C3-like	C3	complement C3	0
-2.03799	0.000209052	LOC110522343	interferon-induced protein 44-like	IFI44L	interferon induced protein 44 like	2.4e-46
-2.03954	0.000690131	LOC110518885	microfibril-associated glycoprotein 4	MFAP4	microfibril associated protein 4	7.7e-84
-2.05605	0.000315351	LOC110498001	interferon alpha-inducible protein 27-like protein 2A	IFI27	interferon alpha inducible protein 27	7.1e-13
-2.06429	0.000478415	stat1b	signal transducer and activator of transcription 1b	STAT1	signal transducer and activator of transcription 1	0
-2.07387	0.000946255	LOC110485563	squalene monooxygenase	SQLE	squalene epoxidase	0
-2.08166	9.5619e-06	kif20bb	kinesin family member 20Bb	KIF20B	kinesin family member 20B	0
-2.09571	0.00239242	LOC110497435	pre-mRNA-processing factor 19			#N/A
-2.09787	0.00142449	poglut2	protein O-glucosyltransferase 2	POGLUT2	protein O-glucosyltransferase 2	0
-2.10059	0.00113631	LOC110527963	monocarboxylate transporter 2	SLC16A7	solute carrier family 16 member 7	0
-2.10067	0.000409331	LOC110514335	dpy-19 like C-mannosyltransferase 1	DPY19L1	dpy-19 like C-mannosyltransferase 1	0
-2.10687	3.59186e-06	LOC110500078	ubl carboxyl-terminal hydrolase 18	USP18	ubiquitin specific peptidase 18	2.7e-55
-2.10761	1.41709e-06	LOC110508243	E3 ubiquitin-protein ligase rnf213-alpha	RNF213	ring finger protein 213	0
-2.11064	0.000314065	ppib	peptidylprolyl isomerase B (cyclophilin B)	PPIB	peptidylprolyl isomerase B	3.5e-130
-2.11209	0.00250076	LOC110503884	phosphoserine phosphatase	PSPH	phosphoserine phosphatase	9.6e-121
-2.11267	1.65258e-05	LOC110494823	mesencephalic astrocyte-derived neurotrophic factor	MANF	mesencephalic astrocyte derived neurotrophic factor	8.6e-91
-2.11832	2.47645e-05	LOC110524193	nicotinamide riboside kinase 2	NMRK2	nicotinamide riboside kinase 2	2.5e-99
-2.12027	0.00042637	vig-2	VIG-2 protein			#N/A
-2.12784	0.00827203	LOC110538696	aldehyde dehydrogenase family 3 member B1	ALDH3B1	aldehyde dehydrogenase 3 family member B1	0
-2.13288	0.00180589	pask	PAS domain containing serine/threonine kinase	PASK	PAS domain containing serine/threonine kinase	9.6e-139
-2.13721	0.000280808	birc5a	baculoviral IAP repeat containing 5a			#N/A
-2.13974	0.00815797	LOC110490491	zinc-binding protein A33	TRIM35	tripartite motif containing 35	1e-68
-2.14367	3.63089e-05	LOC110516390	transmembrane emp24 domain-containing protein 3	TMED3	transmembrane p24 trafficking protein 3	6.8e-95
-2.14547	0.00881693	LOC110533221	centrosomal protein of 135 kDa	CEP135	centrosomal protein 135	0
-2.15022	1.11937e-07	nucb2b	nucleobindin 2b			#N/A
-2.1539	2.74699e-07	creld2	cysteine-rich with EGF-like domains 2	CRELD2	cysteine rich with EGF like domains 2	1.4e-122
-2.16167	0.00236267	LOC110512266	endonuclease domain-containing 1 protein			#N/A
-2.18597	0.000270704	LOC110502544	kinesin-like protein KIF11	KIF11	kinesin family member 11	0
-2.20451	1.86948e-05	LOC100136691	cyclin B2	CCNB2	cyclin B2	7.4e-153
-2.20738	0.000274229	LOC110503654	XIAP-associated factor 1	XAF1	XIAP associated factor 1	7.6e-27
-2.21344	1.00379e-06	LOC110502539	cyclin-dependent kinase 1	CDK1	cyclin dependent kinase 1	0
-2.23023	0.000227302	LOC110538101	uncharacterized LOC110538101			#N/A
-2.24588	3.93892e-06	LOC110494176	protein canopy homolog 2	CNPY2	canopy FGF signaling regulator 2	2.2e-82
-2.25523	0.00047153	LOC110530609	catechol O-methyltransferase domain-containing protein 1	COMTD1	catechol-O-methyltransferase domain containing 1	9.9e-65
-2.26246	0.00021005	LOC100135840	endoplasmic reticulum chaperone BiP	HSPA5	heat shock protein family A (Hsp70) member 5	0
-2.26262	0.00913348	med9	mediator complex subunit 9	MED9	mediator complex subunit 9	3.9e-30
-2.27616	0.00609552	LOC110498223	matrilin-3	MATN3	matrilin 3	8.8e-104
-2.27909	0.000879134	LOC110493516	centromere protein K	CENPK	centromere protein K	7e-57
-2.29289	0.00180408	LOC110506425	haptoglobin	HP	haptoglobin	9e-47
-2.31382	1.3651e-05	LOC110524201	calreticulin	CALR	calreticulin	0
-2.31437	1.95156e-05	LOC110501538	T-cell surface glycoprotein CD4-like			#N/A
-2.31862	2.29426e-06	LOC110520020	signal transducer and activator of transcription 1-alpha/beta			#N/A
-2.32131	0.00815797	LOC110530306	centromere protein L	CENPL	centromere protein L	5.7e-88
-2.32771	9.2683e-07	cdc20	cell division cycle 20 homolog	CDC20	cell division cycle 20	0
-2.32827	1.07994e-06	LOC110490405	ubl carboxyl-terminal hydrolase 18	USP18	ubiquitin specific peptidase 18	5e-55
-2.32828	3.17376e-07	cnpy1	canopy FGF signaling regulator 1	CNPY2	canopy FGF signaling regulator 2	7.9e-47
-2.33018	1.91845e-05	LOC110536344	intracellular hyaluronan-binding protein 4	HABP4	hyaluronan binding protein 4	6.4e-32
-2.3357	3.60008e-05	calr3b	calreticulin 3b	CALR	calreticulin	0
-2.35462	0.00217814	LOC110517792	uncharacterized LOC110517792			#N/A
-2.35824	1.75054e-05	scdb	stearoyl-CoA desaturase b	SCD5	stearoyl-CoA desaturase 5	5.1e-154
-2.36091	1.20238e-06	LOC110500435	complement C1q-like protein 2	C1QL2	complement C1q like 2	2.6e-13
-2.36264	0.000207201	LOC110525945	phospholipid phosphatase 1	PLPP1	phospholipid phosphatase 1	4.5e-126
-2.36718	2.18266e-05	LOC110521891	uncharacterized LOC110521891	SRL	sarcalumenin	7e-06
-2.37651	1.35702e-07	LOC100750228	interferon regulatory factor 7	IRF5	interferon regulatory factor 5	3.5e-40
-2.37833	0.000207172	ccl19a.1	chemokine (C-C motif) ligand 19a, tandem duplicate 1	CCL19	C-C motif chemokine ligand 19	2.7e-11
-2.38122	0.000181777	si:ch1073-126c3.2	uncharacterized LOC110502557			#N/A
-2.38201	0.000432574	LOC110525223	kinetochore protein NDC80 homolog	NDC80	NDC80 kinetochore complex component	0
-2.40815	0.00159448	LOC110522342	interferon-induced protein 44-like	IFI44L	interferon induced protein 44 like	1.3e-43
-2.4221	4.14008e-06	LOC110523465	phosphatidylserine decarboxylase proenzyme, mitochondrial	PISD	phosphatidylserine decarboxylase	0
-2.42548	2.9155e-05	LOC110502713	CUB and sushi domain-containing protein 1	CSMD1	CUB and Sushi multiple domains 1	0
-2.42724	0.00976991	LOC100136250	lectin			#N/A
-2.44291	0.000682647	LOC110487074	metalloproteinase inhibitor 2	TIMP2	TIMP metallopeptidase inhibitor 2	2.7e-56
-2.44337	8.36616e-05	knstrn	kinetochore localized astrin (SPAG5) binding protein			#N/A
-2.45074	7.58785e-06	LOC110509875	carcinoembryonic antigen-related cell adhesion molecule 6	PSG8	pregnancy specific beta-1-glycoprotein 8	8.2e-05
-2.4607	1.32044e-06	LOC110526774	uncharacterized LOC110526774	UBE2E3	ubiquitin conjugating enzyme E2 E3	5e-28
-2.46734	0.00566527	-		HERC5	HECT and RLD domain containing E3 ubiquitin protein ligase 5	1.4e-88
-2.48115	0.000254332	LOC110497328	hydroxyacyl-coenzyme A dehydrogenase, mitochondrial	HADH	hydroxyacyl-CoA dehydrogenase	5.9e-160
-2.48475	0.00323152	LOC110496552	geminin	GMNN	geminin DNA replication inhibitor	2e-34
-2.49426	0.000223034	LOC110489008	complement C3-like	C3	complement C3	0
-2.49702	0.000803383	LOC110527877	2-epi-5-epi-valiolone synthase			#N/A
-2.49869	3.52112e-05	LOC110493692	uncharacterized LOC110493692	UBE2E3	ubiquitin conjugating enzyme E2 E3	6.6e-26
-2.50683	0.00524125	LOC110498638	probable E3 ubiquitin-protein ligase HERC3	HERC3	HECT and RLD domain containing E3 ubiquitin protein ligase 3	6e-125
-2.51295	0.000166385	ccl20b	chemokine (C-C motif) ligand 20b	CCL20	C-C motif chemokine ligand 20	5.7e-16
-2.51902	6.07445e-07	LOC110485791	C-X-C motif chemokine 11	CXCL11	C-X-C motif chemokine ligand 11	1.1e-05
-2.52645	0.000868675	LOC110487017	T-box transcription factor TBX20	TBX20	T-box transcription factor 20	0
-2.5384	0.00222493	acod1	aconitate decarboxylase 1	ACOD1	aconitate decarboxylase 1	0
-2.54587	0.00363717	plk3	polo-like kinase 3 (Drosophila)	PLK3	polo like kinase 3	0
-2.56272	0.00509262	LOC110533474	methylosome subunit pICln	CLNS1A	chloride nucleotide-sensitive channel 1A	7.9e-64
-2.57068	3.35134e-09	LOC110501845	dnaJ homolog subfamily B member 11	DNAJB11	DnaJ heat shock protein family (Hsp40) member B11	0
-2.5748	0.00195136	LOC110498455	probable E3 ubiquitin-protein ligase HERC6	HERC6	HECT and RLD domain containing E3 ubiquitin protein ligase family member 6	0
-2.57535	0.00083188	LOC110494776	inhibin subunit beta C	INHBB	inhibin subunit beta B	1e-84
-2.58319	0.000270704	-		TRIM25	tripartite motif containing 25	7.4e-24
-2.60055	0.000114834	samd9l	sterile alpha motif domain containing 9 like	SAMD9	sterile alpha motif domain containing 9	5.5e-166
-2.60403	6.69721e-06	LOC110510776	urokinase plasminogen activator surface receptor			#N/A
-2.60897	0.000640695	LOC110508472	protein S100-A11	S100A11	S100 calcium binding protein A11	5.8e-19
-2.6098	2.06801e-05	pttg1	PTTG1 regulator of sister chromatid separation, securin	PTTG1	PTTG1 regulator of sister chromatid separation, securin	4.4e-06
-2.62378	0.00124857	LOC110531528	E3 ubiquitin-protein ligase TRIM7	TRIM39	tripartite motif containing 39	8.8e-28
-2.62819	8.1517e-06	LOC100301666	C type lectin receptor B	CLEC17A	C-type lectin domain containing 17A	6.6e-20
-2.63528	5.47041e-07	LOC110496703	uncharacterized LOC110496703			#N/A
-2.64312	2.52553e-09	LOC110523665	C-C motif chemokine 19	CCL19	C-C motif chemokine ligand 19	2.3e-14
-2.64946	3.16896e-07	LOC110500633	histone H2A.Z	H2AZ1	H2A.Z variant histone 1	7e-86
-2.65087	1.69791e-06	LOC110488948	cyclin-A2	CCNA2	cyclin A2	5.1e-101
-2.65467	0.000868675	LOC110491927	interferon-induced protein 44	IFI44L	interferon induced protein 44 like	1.8e-49
-2.65525	0.000110646	LOC110535384	eukaryotic translation initiation factor 1A, X-chromosomal	EIF1AX	eukaryotic translation initiation factor 1A X-linked	8.6e-100
-2.66128	2.72754e-06	LOC110489602	protein disulfide-isomerase A4	PDIA4	protein disulfide isomerase family A member 4	0
-2.66441	0.000741862	LOC110535197	leukocyte elastase inhibitor	SERPINB1	serpin family B member 1	2.1e-129
-2.67522	0.00678017	lrrc10	leucine rich repeat containing 10	LRRC10	leucine rich repeat containing 10	9e-102
-2.68371	0.00308222	LOC110499838	troponin I, slow skeletal muscle	TNNI1	troponin I1, slow skeletal type	9.8e-72
-2.68527	0.00304225	LOC110506455	SH2 domain-containing adapter protein F	SHF	Src homology 2 domain containing F	2e-144
-2.68907	9.03788e-08	hyou1	hypoxia up-regulated 1	HYOU1	hypoxia up-regulated 1	0
-2.69034	8.15076e-09	LOC110525202	mesencephalic astrocyte-derived neurotrophic factor	MANF	mesencephalic astrocyte derived neurotrophic factor	4.7e-93
-2.69837	7.49116e-07	LOC100135986	CD9 protein	CD9	CD9 molecule	6.1e-34
-2.69875	1.65258e-05	LOC110498431	probable E3 ubiquitin-protein ligase HERC3	HERC3	HECT and RLD domain containing E3 ubiquitin protein ligase 3	0
-2.72484	0.00115209	LOC110536110	protein S100-A11	S100A11	S100 calcium binding protein A11	1.6e-19
-2.73406	0.00111654	LOC110502370	cystatin-F	CST7	cystatin F	2.8e-32
-2.73763	8.34236e-09	LOC110502320	cysteine sulfinic acid decarboxylase	CSAD	cysteine sulfinic acid decarboxylase	0
-2.74248	0.0062568	-		MYH6	myosin heavy chain 6	2.8e-50
-2.74548	1.06765e-07	LOC110526714	LRP chaperone MESD	MESD	mesoderm development LRP chaperone	3.2e-86
-2.7515	0.00033965	LOC100136336	metalloreductase STEAP4	STEAP4	STEAP4 metalloreductase	0
-2.75375	0.00172277	LOC110494217	insulin-like growth factor-binding protein 3	IGFBP6	insulin like growth factor binding protein 6	3.8e-28
-2.75569	0.000655249	LOC100136178	troponin C			#N/A
-2.76851	5.8483e-06	cmpk2	cytidine monophosphate (UMP-CMP) kinase 2, mitochondrial	CMPK2	cytidine/uridine monophosphate kinase 2	1.7e-85
-2.76874	0.00124857	LOC110501694	uncharacterized protein C3orf38 homolog	C3orf38	chromosome 3 open reading frame 38	8.5e-57
-2.81218	0.000127583	LOC110500688	UDP-glucuronosyltransferase 2B15	UGT2B15	UDP glucuronosyltransferase family 2 member B15	3.8e-156
-2.81962	0.00625201	LOC110523368	erythroid membrane-associated protein	MEFV	MEFV innate immuity regulator, pyrin	6.6e-48
-2.86522	0.00603346	LOC110524047	galectin-3-binding protein B	LGALS3BP	galectin 3 binding protein	5.7e-126
-2.86565	0.00237112	LOC110538217	homologous-pairing protein 2 homolog	PSMC3IP	PSMC3 interacting protein	3.8e-73
-2.87994	0.000452526	LOC110508416	dual specificity mitogen-activated protein kinase kinase 2	MAP2K2	mitogen-activated protein kinase kinase 2	0
-2.88195	0.00556363	mx2	Mx2 protein	MX1	MX dynamin like GTPase 1	0
-2.89856	3.18116e-06	LOC100136615	differentially regulated trout protein 1			#N/A
-2.90719	0.000775609	-		NEBL	nebulette	9.9e-160
-2.91297	0.000254332	LOC110524896	vesicle transport protein GOT1B	GOLT1B	golgi transport 1B	2.5e-62
-2.92804	5.42356e-05	si:ch211-140l13.3	centromere protein J	CENPJ	centromere protein J	2.7e-80
-2.93222	0.00158264	LOC110502585	F-box only protein 5	FBXO5	F-box protein 5	4.6e-42
-2.94741	0.000496095	pabpc1l	poly(A) binding protein, cytoplasmic 1-like	PABPC1	poly(A) binding protein cytoplasmic 1	0
-2.96166	0.00415541	LOC110523359	apolipoprotein A-IV	APOA4	apolipoprotein A4	6.9e-25
-2.96233	0.00601505	LOC110506659	serum amyloid A-5 protein	SAA1	serum amyloid A1	6.5e-49
-2.97027	0.00129071	LOC110502521	alpha-actinin-2	ACTN2	actinin alpha 2	0
-2.98573	0.000947497	LOC110525341	serine/threonine-protein kinase Chk2	CHEK2	checkpoint kinase 2	2.9e-172
-2.98716	0.00437931	LOC110528447	interferon-induced protein 44-like	IFI44	interferon induced protein 44	5.2e-44
-2.99007	0.00193683	tmem44	transmembrane protein 44	TMEM44	transmembrane protein 44	5.5e-45
-2.99127	0.000611011	LOC110534540	claudin-1	CLDN1	claudin 1	4.1e-44
-3.00082	0.00108549	LOC110531776	DNA damage-inducible transcript 4-like protein	DDIT4L	DNA damage inducible transcript 4 like	9.5e-75
-3.00182	0.00659892	LOC110523038	protein crumbs homolog 1-like	CRB1	crumbs cell polarity complex component 1	8.1e-148
-3.00434	4.34236e-05	bmb	brambleberry			#N/A
-3.00521	3.6785e-06	LOC110486049	metalloreductase STEAP4	STEAP4	STEAP4 metalloreductase	0
-3.00745	0.00129024	LOC110528835	gap junction gamma-1 protein	GJC1	gap junction protein gamma 1	2.3e-134
-3.01427	1.20097e-07	LOC100136690	cyclin B1	CCNB1	cyclin B1	5e-174
-3.02872	1.03851e-08	aurka	aurora kinase A			#N/A
-3.03989	1.23646e-12	LOC110520234	dnaJ homolog subfamily B member 11	DNAJB11	DnaJ heat shock protein family (Hsp40) member B11	0
-3.0581	0.000452742	LOC110508895	mitochondrial import inner membrane translocase subunit TIM44	TIMM44	translocase of inner mitochondrial membrane 44	0
-3.06374	0.000655249	LOC110536468	endothelial lipase	LIPG	lipase G, endothelial type	0
-3.06669	7.66959e-09	helz2a	helicase with zinc finger 2a	HELZ2	helicase with zinc finger 2	0
-3.08305	0.000546844	-		ASTE1	asteroid homolog 1	8.6e-116
-3.0835	3.2938e-07	LOC100653472	VIG-B319.A protein			#N/A
-3.09149	0.00291211	LOC110491340	alpha-N-acetylgalactosamine-specific lectin	CLEC4M	C-type lectin domain family 4 member M	3e-12
-3.09185	0.000365526	LOC110489853	syntabulin	SYBU	syntabulin	7.8e-128
-3.10169	0.00437988	LOC110494987	G0/G1 switch protein 2	G0S2	G0/G1 switch 2	1.5e-16
-3.11332	4.74624e-09	LOC110529378	protein disulfide-isomerase A6	PDIA6	protein disulfide isomerase family A member 6	0
-3.11918	9.03788e-08	LOC100136003	VHSV-induced protein			#N/A
-3.13402	0.000503352	-		URGCP	upregulator of cell proliferation	4.8e-07
-3.13829	0	LOC110509962	peptidyl-prolyl cis-trans isomerase FKBP2	FKBP2	FKBP prolyl isomerase 2	6.2e-75
-3.13893	0.00379452	LOC110501424	interferon alpha/beta receptor 2-like	IL20RA	interleukin 20 receptor subunit alpha	4.2e-15
-3.13967	4.80751e-08	LOC110485790	C-X-C motif chemokine 11	CXCL11	C-X-C motif chemokine ligand 11	8e-05
-3.1513	0.00863085	ccnj	cyclin J	CCNJ	cyclin J	9.3e-97
-3.15148	9.21499e-05	LOC110525421	very low-density lipoprotein receptor	LRP4	LDL receptor related protein 4	4.5e-127
-3.16608	0.000995319	LOC110514794	protein S100-A1	S100A1	S100 calcium binding protein A1	8.9e-39
-3.18324	0.00566527	tatdn2	TatD DNase domain containing 2	TATDN2	TatD DNase domain containing 2	2.7e-128
-3.18672	0.00760601	LOC100136150	myosin-6	MYH6	myosin heavy chain 6	0
-3.19529	0.000153318	LOC110533180	tudor domain-containing protein 7A	TDRD7	tudor domain containing 7	0
-3.20768	7.41823e-06	si:ch211-188c16.1	uncharacterized LOC110530524			#N/A
-3.21201	0.00329433	LOC110510171	putative bifunctional UDP-N-acetylglucosamine transferase and deubiquitinase ALG13	ALG13	ALG13 UDP-N-acetylglucosaminyltransferase subunit	0
-3.22444	0.00251896	LOC110529651	alpha-actinin-2	ACTN2	actinin alpha 2	0
-3.25405	4.03909e-11	LOC110529375	leucine-rich alpha-2-glycoprotein	LRG1	leucine rich alpha-2-glycoprotein 1	6e-54
-3.25869	0.00310022	-		CAND1	cullin associated and neddylation dissociated 1	8.8e-63
-3.27315	0.00921177	gk	glucokinase	GCK	glucokinase	0
-3.27469	1.59039e-09	LOC100135921	haptoglobin	HP	haptoglobin	2.3e-45
-3.27683	0.00037309	patl2	PAT1 homolog 2	PATL2	PAT1 homolog 2	2.9e-90
-3.29265	5.10111e-08	mx	interferon-induced GTP-binding protein Mx	MX1	MX dynamin like GTPase 1	0
-3.30626	0.00223511	LOC110536536	uncharacterized LOC110536536	FASN	fatty acid synthase	5.8e-81
-3.31939	0.000189435	LOC110504092	heat shock protein beta-7	HSPB7	heat shock protein family B (small) member 7	2.6e-19
-3.32776	8.5063e-05	LOC110538431	uncharacterized LOC110538431			#N/A
-3.36	0.00527688	LOC110485461	uncharacterized LOC110485461			#N/A
-3.36406	0.000120241	-				#N/A
-3.37195	0.000658112	LOC110487073	metalloproteinase inhibitor 2	TIMP2	TIMP metallopeptidase inhibitor 2	2.8e-50
-3.38872	4.77721e-12	dnajc3a	DnaJ (Hsp40) homolog, subfamily C, member 3a	DNAJC3	DnaJ heat shock protein family (Hsp40) member C3	0
-3.39283	0.00456811	LOC110510679	GTPase IMAP family member 9-like	GIMAP7	GTPase, IMAP family member 7	5.8e-44
-3.40169	0.00850724	LOC110529317	actin, alpha cardiac muscle	ACTC1	actin alpha cardiac muscle 1	0
-3.41883	0.00280747	LOC110498184	uncharacterized LOC110498184			#N/A
-3.41886	4.03909e-11	LOC110535409	protein disulfide isomerase family A, member 4	PDIA4	protein disulfide isomerase family A member 4	0
-3.43799	6.54248e-06	LOC110492670	matrix metalloproteinase-9	MMP9	matrix metallopeptidase 9	0
-3.44684	0.00483814	mfsd8l1	major facilitator superfamily domain containing 8-like 1			#N/A
-3.44968	0.00184045	rbm44	RNA binding motif protein 44	RBM44	RNA binding motif protein 44	9.9e-23
-3.45725	0.00016841	LOC110509504	glycine amidinotransferase, mitochondrial			#N/A
-3.46055	1.38756e-07	LOC110531455	mucin-19-like	MUC3A	mucin 3A, cell surface associated	9.3e-25
-3.46842	0.00349974	LOC110492393	protein LSM14 homolog B	LSM14B	LSM family member 14B	8.5e-110
-3.46942	0.000112229	LOC110529481	receptor-transporting protein 2			#N/A
-3.47926	1.65258e-05	LOC110500176	patatin-like phospholipase domain-containing protein 2	PNPLA2	patatin like phospholipase domain containing 2	6.1e-146
-3.48617	0.00291211	actc1a	actin alpha cardiac muscle 1a	ACTC1	actin alpha cardiac muscle 1	0
-3.51966	0	calr	calreticulin	CALR	calreticulin	0
-3.52468	0.00293189	stl2	rhamnose binding lectin STL2	EVA1C	eva-1 homolog C	2e-19
-3.54925	9.78512e-07	mcm3l	MCM3 minichromosome maintenance deficient 3 (S. cerevisiae), like	MCM3	minichromosome maintenance complex component 3	0
-3.55752	0.00874393	LOC110518373	endonuclease domain-containing 1 protein-like	ENDOD1	endonuclease domain containing 1	8.2e-21
-3.56798	0.000334346	leap-2b	liver-expressed antimicrobial peptide 2B	LEAP2	liver enriched antimicrobial peptide 2	9.5e-10
-3.56955	3.32126e-10	c3-3	complement component C3-3	C3	complement C3	0
-3.57463	2.79804e-09	cblnl	precerebellin-like protein	C1QL2	complement C1q like 2	2.6e-11
-3.60389	4.00577e-08	-		TNR	tenascin R	2.5e-39
-3.61358	0.000478415	LOC110521313	ceramide kinase	CERK	ceramide kinase	0
-3.63507	2.04785e-06	LOC110494831	complement C1q-like protein 2	C1QL2	complement C1q like 2	6.8e-10
-3.66553	0.00336583	LOC110493431	transcriptional regulatory protein GAT1	ZGLP1	zinc finger GATA like protein 1	9.9e-25
-3.66628	0.000262848	-		UMODL1	uromodulin like 1	7.1e-17
-3.67653	0.000658529	tnnc1a	troponin C type 1a (slow)			#N/A
-3.7089	7.78388e-08	LOC110497178	uncharacterized LOC110497178			#N/A
-3.70976	0.00651568	LOC110525935	myosin regulatory light chain 2, atrial isoform-like	MYL7	myosin light chain 7	3.5e-90
-3.71655	1.28552e-07	LOC110490229	galactose-specific lectin nattectin	NCAN	neurocan	6.2e-20
-3.72586	3.48887e-05	alg13	ALG13 UDP-N-acetylglucosaminyltransferase subunit	ALG13	ALG13 UDP-N-acetylglucosaminyltransferase subunit	0
-3.73269	0.000103004	LOC110485777	piggyBac transposable element-derived protein 4	PGBD4	piggyBac transposable element derived 4	2.4e-19
-3.73716	3.1883e-07	LOC110510403	microfibril-associated glycoprotein 4	MFAP4	microfibril associated protein 4	3.7e-82
-3.76019	1.34759e-06	LOC110506998	uncharacterized LOC110506998	CUZD1	CUB and zona pellucida like domains 1	7.1e-26
-3.78603	0.00834442	LOC110527187	uncharacterized LOC110527187			#N/A
-3.79152	0	LOC110526912	cysteine sulfinic acid decarboxylase	CSAD	cysteine sulfinic acid decarboxylase	0
-3.79626	0.000334346	vig1	viperin	RSAD2	radical S-adenosyl methionine domain containing 2	0
-3.80103	1.2107e-11	LOC110538203	complement C1q-like protein 2	C1QL2	complement C1q like 2	2.9e-15
-3.80298	5.05537e-07	LOC110498631	uncharacterized LOC110498631	HERC5	HECT and RLD domain containing E3 ubiquitin protein ligase 5	2.9e-114
-3.82704	6.36014e-06	ddx4	DEAD (Asp-Glu-Ala-Asp) box polypeptide 4	DDX4	DEAD-box helicase 4	0
-3.82739	0.000105334	LOC110489830	bucky ball			#N/A
-3.82828	0.000980561	LOC110497879	zinc-binding protein A33	TRIM7	tripartite motif containing 7	2.5e-49
-3.87467	0.00142166	LOC110528486	GTPase IMAP family member 7	GIMAP7	GTPase, IMAP family member 7	1.4e-50
-3.88151	0.000171198	-		A2M	alpha-2-macroglobulin	0
-3.88576	0.00208658	nanog	nanog homeobox	NKX3-1	NK3 homeobox 1	1.8e-10
-3.8961	1.57368e-05	fabp4b	fatty acid binding protein 4b	FABP4	fatty acid binding protein 4	4.6e-53
-3.91375	0.00676664	LOC110523771	bone morphogenetic protein 10	BMP10	bone morphogenetic protein 10	7.6e-132
-3.92108	0.00370835	LOC110514612	L-rhamnose-binding lectin CSL2	ADGRL2	adhesion G protein-coupled receptor L2	3.7e-12
-3.92156	1.51603e-06	saa	serum amyloid A	SAA2	serum amyloid A2	9e-44
-3.95607	1.78024e-05	LOC110486424	interferon-induced very large GTPase 1	GIMAP4	GTPase, IMAP family member 4	9.3e-11
-3.9628	0.000207172	LOC110485662	uncharacterized LOC110485662	MISP3	MISP family member 3	5.2e-06
-3.98251	0.000500533	LOC110494492	interferon-induced GTP-binding protein Mx2-like	MX1	MX dynamin like GTPase 1	0
-3.98875	0.00142166	LOC110488652	vascular cell adhesion protein 1	VCAM1	vascular cell adhesion molecule 1	6.9e-25
-3.98915	2.67584e-06	-		HERC6	HECT and RLD domain containing E3 ubiquitin protein ligase family member 6	0
-4.01392	1.23646e-12	LOC110517730	microfibril-associated glycoprotein 4	MFAP4	microfibril associated protein 4	8.6e-87
-4.03346	1.07994e-06	LOC100135997	VHSV-induced protein-5	RTP3	receptor transporter protein 3	4.1e-32
-4.03806	0.00124266	cmlc1	cardiac myosin light chain-1	MYL3	myosin light chain 3	5.3e-69
-4.03979	0.00126776	si:dkeyp-114g9.1	oocyte-specific F-box protein			#N/A
-4.05736	0.000589558	LOC110523202	CMRF35-like molecule 8	CD300C	CD300c molecule	3.9e-07
-4.06958	1.20385e-07	-				#N/A
-4.07691	0.000321685	LOC110513708	alpha-2-macroglobulin-like	A2M	alpha-2-macroglobulin	7.3e-134
-4.07853	5.58591e-06	LOC110500170	caprin-2	CAPRIN2	caprin family member 2	3.4e-111
-4.07998	0.00379304	fam113	family with sequence similarity 113	PCED1A	PC-esterase domain containing 1A	5.1e-104
-4.08237	9.9613e-06	LOC110526767	cytoplasmic polyadenylation element-binding protein 1	CPEB1	cytoplasmic polyadenylation element binding protein 1	0
-4.09138	0.00652169	LOC110530674	uncharacterized LOC110530674			#N/A
-4.11828	0.000212283	LOC110531411	ubinuclein-1	UBN1	ubinuclein 1	2.8e-75
-4.12196	0.000243	rrad	Ras-related associated with diabetes	RRAD	RRAD, Ras related glycolysis inhibitor and calcium channel regulator	7e-130
-4.12337	0.000691017	LOC110488797	saxitoxin and tetrodotoxin-binding protein 2			#N/A
-4.13156	4.12152e-13	lect2	LECT2 neutrophil chemotactic factor	LECT2	leukocyte cell derived chemotaxin 2	5.1e-45
-4.13274	5.28261e-05	LOC110493403	alpha-2-macroglobulin	A2M	alpha-2-macroglobulin	0
-4.14608	0.00856495	-		A2M	alpha-2-macroglobulin	1.7e-35
-4.1671	0.000452526	LOC110485714	uncharacterized LOC110485714	ZP4	zona pellucida glycoprotein 4	6.5e-31
-4.17167	0.000845615	dnd1	DND microRNA-mediated repression inhibitor 1	DND1	DND microRNA-mediated repression inhibitor 1	8.4e-60
-4.18081	0.000125707	LOC110531718	uncharacterized LOC110531718			#N/A
-4.18627	7.09404e-07	LOC110506515	cytochrome b5	CYB5A	cytochrome b5 type A	9.4e-46
-4.23573	8.68931e-05	LOC110537315	plastin-3	PLS3	plastin 3	0
-4.24537	1.43891e-06	zp3d.1	zona pellucida glycoprotein 3d tandem duplicate 1	ZP3	zona pellucida glycoprotein 3	1.1e-17
-4.28908	6.10193e-05	LOC110498632	probable E3 ubiquitin-protein ligase HERC6	HERC3	HECT and RLD domain containing E3 ubiquitin protein ligase 3	9.8e-67
-4.3406	1.77811e-08	LOC110535305	protein asteroid homolog 1	ASTE1	asteroid homolog 1	8e-133
-4.35307	1.10157e-10	LOC110505631	sacsin	SACS	sacsin molecular chaperone	0
-4.35414	0.00914128	gpr45	G protein-coupled receptor 45	GPR45	G protein-coupled receptor 45	5.1e-164
-4.35568	0.00157667	LOC110513014	alpha-2-macroglobulin-like	A2M	alpha-2-macroglobulin	0
-4.36519	0.000367339	-		PGBD4	piggyBac transposable element derived 4	3.9e-50
-4.37732	0.00531629	adad1	adenosine deaminase domain containing 1 (testis-specific)	ADAD1	adenosine deaminase domain containing 1	0
-4.415	0.00508908	LOC110529657	ryanodine receptor 2	RYR2	ryanodine receptor 2	0
-4.43609	4.12152e-13	LOC110489018	complement C3-like	C3	complement C3	0
-4.49738	0.000334346	LOC110508214	growth/differentiation factor 3-like	BMP6	bone morphogenetic protein 6	1.3e-15
-4.49796	0.000162178	LOC110486092	actin, non-muscle 6.2	ACTB	actin beta	0
-4.50919	0.00120462	LOC110533018	brain natriuretic peptide	NPPA	natriuretic peptide A	4.4e-06
-4.51008	0.00145263	tmprss4b	transmembrane serine protease 4b	TMPRSS4	transmembrane serine protease 4	9e-96
-4.53039	1.34966e-06	zpd	zona pellucida glycoprotein d	UMOD	uromodulin	6.4e-07
-4.53391	1.68882e-06	gtf3ab	general transcription factor IIIA, b	GTF3A	general transcription factor IIIA	6.7e-82
-4.55667	0.00266552	LOC110487222	alpha-2-macroglobulin	A2M	alpha-2-macroglobulin	1.6e-89
-4.58062	3.64517e-05	LOC110490321	caprin-2	CAPRIN2	caprin family member 2	5.3e-114
-4.58271	5.98349e-06	-		UMOD	uromodulin	3.5e-19
-4.58397	1.1311e-06	LOC110521989	creatine kinase B-type	CKB	creatine kinase B	0
-4.60332	4.03909e-11	ifit9	interferon-induced protein with tetratricopeptide repeats 9	IFIT5	interferon induced protein with tetratricopeptide repeats 5	2.7e-78
-4.61561	0.000169037	LOC110489294	coiled-coil domain-containing protein 106	CCDC106	coiled-coil domain containing 106	4.1e-67
-4.65357	0.00346674	LOC110504073	piggyBac transposable element-derived protein 4-like	PGBD4	piggyBac transposable element derived 4	7e-32
-4.66833	0.00325554	LOC110536312	myosin regulatory light chain 2, atrial isoform	MYL7	myosin light chain 7	1.2e-90
-4.68329	7.89685e-05	-		HERC5	HECT and RLD domain containing E3 ubiquitin protein ligase 5	3e-46
-4.6841	0.000607374	LOC110515447	cytochrome P450 26A1	CYP26A1	cytochrome P450 family 26 subfamily A member 1	0
-4.71606	7.27675e-07	LOC110536134	polyubiquitin	UBC	ubiquitin C	7.4e-28
-4.72381	3.36604e-05	wee2	WEE2 oocyte meiosis inhibiting kinase	WEE2	WEE2 oocyte meiosis inhibiting kinase	5.9e-150
-4.729	0.000816732	LOC110523194	SUN domain-containing protein 1	SUN1	Sad1 and UNC84 domain containing 1	9e-58
-4.75558	0.000489054	vnp	ventricular natriuretic peptide			#N/A
-4.77785	5.97054e-05	mov10l1	Mov10 like RISC complex RNA helicase 1	MOV10L1	Mov10 like RISC complex RNA helicase 1	0
-4.80429	0.00524791	LOC110509616	nucleoplasmin	NPM1	nucleophosmin 1	8.6e-22
-4.81542	1.75939e-08	LOC110491675	uncharacterized LOC110491675			#N/A
-4.84314	9.09325e-09	LOC110490653	chymotrypsin B	CTRB2	chymotrypsinogen B2	1.4e-122
-4.86831	0.000802342	LOC110486355	hemoglobin embryonic subunit alpha	HBZ	hemoglobin subunit zeta	6.3e-47
-4.89383	0.00328288	LOC110494826	uncharacterized LOC110494826	RNF186	ring finger protein 186	8.7e-07
-4.96655	0.000227965	-		GIMAP7	GTPase, IMAP family member 7	3.2e-45
-4.99152	2.85556e-05	LOC110489705	LIM zinc-binding domain-containing Nebulette	NEB	nebulin	8.3e-165
-5.07525	0	LOC110491216	microfibril-associated glycoprotein 4	MFAP4	microfibril associated protein 4	1.7e-85
-5.10778	4.17307e-06	LOC110494493	interferon-induced GTP-binding protein Mx3	MX1	MX dynamin like GTPase 1	0
-5.1242	1.78093e-08	LOC110526771	cytoplasmic polyadenylation element-binding protein 1	CPEB1	cytoplasmic polyadenylation element binding protein 1	0
-5.16889	0	LOC110485666	uncharacterized LOC110485666			#N/A
-5.20136	2.21134e-09	LOC110532177	intelectin	ITLN2	intelectin 2	2.9e-126
-5.21063	0.00307906	si:ch1073-416j23.1	rac GTPase-activating protein 1	RACGAP1	Rac GTPase activating protein 1	6.8e-163
-5.26341	6.69488e-05	LOC110529596	12-(S)-hydroxy-5,8,10,14-eicosatetraenoic acid receptor	GPR31	G protein-coupled receptor 31	3.5e-30
-5.3533	5.69678e-09	tlr5	toll-like receptor 5	TLR5	toll like receptor 5	2e-111
-5.38167	0.000269384	LOC110526900	fatty acid binding protein 1-B.1-like	FABP1	fatty acid binding protein 1	4.6e-32
-5.38824	1.50048e-07	LOC110497173	uncharacterized LOC110497173			#N/A
-5.40827	0.00124857	LOC110494557	glutathione hydrolase 7	GGT7	gamma-glutamyltransferase 7	0
-5.44965	0.00485064	-				#N/A
-5.45638	0.00707641	LOC110513039	ladderlectin-like	ASGR2	asialoglycoprotein receptor 2	8e-05
-5.50772	0.000105709	LOC110517769	L-rhamnose-binding lectin CSL2-like	ADGRL1	adhesion G protein-coupled receptor L1	5.5e-11
-5.50961	9.63606e-05	LOC110528421	protein B4	H1-8	H1.8 linker histone	7.1e-19
-5.51511	4.35145e-06	LOC110506456	G2/mitotic-specific cyclin-B1	CCNB1	cyclin B1	1.7e-108
-5.54142	0.000548535	LOC110528573	protein-glutamine gamma-glutamyltransferase 2-like	TGM2	transglutaminase 2	0
-5.56045	8.83759e-06	LOC110493724	uncharacterized LOC110493724	EGFL6	EGF like domain multiple 6	7.9e-05
-5.56176	1.53518e-05	mb	myoglobin	MB	myoglobin	9e-27
-5.57532	6.19946e-09	LOC110487071	metalloproteinase inhibitor 2	TIMP2	TIMP metallopeptidase inhibitor 2	3.5e-69
-5.62489	3.1535e-08	LOC110489829	uncharacterized LOC110489829			#N/A
-5.63986	2.18266e-05	LOC110485997	nucleoplasmin-like protein ANO39	LALBA	lactalbumin alpha	0
-5.66367	5.52144e-05	LOC110486451	zona pellucida sperm-binding protein 4	ZP4	zona pellucida glycoprotein 4	8.8e-33
-5.6697	2.90203e-05	LOC110500967	uncharacterized LOC110500967	UMODL1	uromodulin like 1	9.7e-17
-5.69792	7.21363e-05	-		FABP1	fatty acid binding protein 1	4.6e-32
-5.76112	0.00464898	LOC110493434	uncharacterized LOC110493434	ZGLP1	zinc finger GATA like protein 1	2e-26
-5.77233	0	LOC100135935	hepcidin-like			#N/A
-5.78053	6.67383e-08	org	oogenesis-related gene			#N/A
-5.80371	0.000432574	LOC110490791	low affinity vacuolar monovalent cation/H(+) antiporter			#N/A
-5.87754	0	LOC110485664	uncharacterized LOC110485664			#N/A
-5.88265	1.14549e-06	LOC110490324	transmembrane protease serine 9	PRSS36	serine protease 36	3.8e-54
-5.89013	0.000261884	LOC110505131	transmembrane protein 144	TMEM144	transmembrane protein 144	5.2e-125
-5.9253	1.89967e-07	LOC110486094	actin, non-muscle 6.2	ACTB	actin beta	0
-5.96819	5.46199e-05	cth1	cysteine three histidine 1	ZFP36L2	ZFP36 ring finger protein like 2	9.5e-26
-6.00162	0.0038907	LOC110501935	protein DVR-1	GDF3	growth differentiation factor 3	3.4e-85
-6.06104	5.53189e-07	si:dkey-88l16.3	low-density lipoprotein receptor-related protein 2	LRP4	LDL receptor related protein 4	4.4e-123
-6.06345	0.00346674	LOC110496416	replication protein A 32 kDa subunit-A	RPA2	replication protein A2	8.2e-69
-6.10411	2.24161e-07	LOC110509328	complement C1q-like protein 3			#N/A
-6.11046	6.17506e-06	pla2g3	phospholipase A2 group III	PLA2G3	phospholipase A2 group III	2.1e-63
-6.12376	0.00151431	LOC110506283	cyclic nucleotide-gated cation channel beta-1-like	CNGB1	cyclic nucleotide gated channel subunit beta 1	0
-6.18256	1.33596e-07	lsm14b	LSM family member 14B	LSM14B	LSM family member 14B	4.3e-129
-6.20399	6.84369e-07	LOC110487285	mediator of RNA polymerase II transcription subunit 15			#N/A
-6.20951	3.35888e-05	lhx8a	LIM homeobox 8a	LHX8	LIM homeobox 8	6.2e-169
-6.27357	0.00010194	zgc:56231	KISc_KIF23_like and GBP_C domain-containing protein	KIF20A	kinesin family member 20A	4.1e-159
-6.36943	5.05302e-09	LOC110499485	cystatin	CST2	cystatin SA	4e-19
-6.39995	2.62539e-05	LOC110531336	ladderlectin-like	CLEC10A	C-type lectin domain containing 10A	9e-16
-6.42395	3.03323e-05	LOC110500597	thyroid receptor-interacting protein 6	LPP	LIM domain containing preferred translocation partner in lipoma	8.4e-106
-6.46117	1.65505e-05	LOC110520269	vesicle-trafficking protein SEC22a	SEC22A	SEC22 homolog A, vesicle trafficking protein	3.1e-116
-6.46616	0.00121336	LOC110531700	uncharacterized LOC110531700			#N/A
-6.51533	0.000258842	LOC110531534	E3 ubiquitin-protein ligase TRIM58	TRIM39	tripartite motif containing 39	6e-30
-6.53537	7.6774e-08	npm2b	nucleophosmin/nucleoplasmin, 2b	NPM2	nucleophosmin/nucleoplasmin 2	1e-21
-6.57558	2.07287e-07	LOC110509016	coagulation factor XIII B chain	CFHR1	complement factor H related 1	3.2e-27
-6.59493	0.00118326	-		MAP2K2	mitogen-activated protein kinase kinase 2	3.2e-44
-6.61051	1.15582e-11	kpna7	karyopherin alpha 7 (importin alpha 8)	KPNA2	karyopherin subunit alpha 2	0
-6.65635	0.000459624	LOC110528627	L-rhamnose-binding lectin CSL3-like	EVA1C	eva-1 homolog C	9.2e-20
-6.71448	4.43543e-06	map1lc3c	microtubule-associated protein 1 light chain 3 gamma	MAP1LC3C	microtubule associated protein 1 light chain 3 gamma	3.2e-61
-6.71471	2.0901e-08	LOC110532258	cytochrome c oxidase subunit 4 isoform 2, mitochondrial	COX4I1	cytochrome c oxidase subunit 4I1	2.6e-52
-6.71606	0.00033965	LOC110521967	GTPase IMAP family member 8	GIMAP8	GTPase, IMAP family member 8	9.6e-54
-6.75484	7.72785e-13	si:dkey-208k4.2	C2H2-type zinc finger protein	GTF3A	general transcription factor IIIA	9.2e-60
-6.76603	0.000716301	LOC110519741	fatty acid binding protein 1-B.1-like	FABP1	fatty acid binding protein 1	4.6e-32
-6.8449	0.000478415	figla	folliculogenesis specific bHLH transcription factor	FIGLA	folliculogenesis specific bHLH transcription factor	2.2e-23
-6.84526	0.000227445	-		TMSB10	thymosin beta 10	8e-15
-6.8965	1.13699e-05	ccna1	cyclin A1	CCNA1	cyclin A1	6.8e-142
-7.02505	0.00017339	LOC110500166	transmembrane protease serine 9-like	PRSS36	serine protease 36	6.6e-55
-7.04247	0.000139984	-		GIMAP8	GTPase, IMAP family member 8	3.8e-52
-7.04519	4.12152e-13	LOC110522010	uncharacterized LOC110522010	ZP2	zona pellucida glycoprotein 2	3.6e-39
-7.0858	1.40391e-07	zar1l	zygote arrest 1-like	ZAR1L	zygote arrest 1 like	1.1e-79
-7.37352	3.0859e-07	si:ch73-303b9.1	uncharacterized si			#N/A
-7.44042	5.1418e-05	eif4e1b	eukaryotic translation initiation factor 4E family member 1B	EIF4E	eukaryotic translation initiation factor 4E	2.8e-109
-7.48353	0	si:dkey-37o8.1	Elongation factor 1-alpha-like	EEF1A1	eukaryotic translation elongation factor 1 alpha 1	0
-7.51255	1.40391e-07	-				#N/A
-7.53836	1.13007e-06	LOC110493476	zona pellucida sperm-binding protein 3			#N/A
-7.59136	5.75009e-05	-		MEP1A	meprin A subunit alpha	7.1e-21
-7.60467	8.55446e-05	-		EVA1C	eva-1 homolog C	5e-22
-7.66967	3.08901e-05	buc	bucky ball			#N/A
-7.69258	2.85556e-05	LOC110523896	cathepsin L1	CTSV	cathepsin V	5.6e-156
-7.73978	2.622e-05	LOC110524865	uncharacterized LOC110524865			#N/A
-7.74953	5.26188e-05	LOC100136727	polysialoglycoprotein			#N/A
-7.98603	1.69007e-05	LOC110531000	protein piccolo-like	ZP3	zona pellucida glycoprotein 3	7.7e-61
-8.0231	9.5619e-06	LOC110534270	perilipin-2	PLIN2	perilipin 2	8e-75
-8.06165	1.3651e-05	LOC110516997	uncharacterized LOC110516997			#N/A
-8.11653	4.17198e-06	-				#N/A
-8.11776	6.88927e-06	LOC110498933	DEP domain-containing protein 7	DEPDC7	DEP domain containing 7	4.6e-154
-8.19484	7.58785e-06	LOC110531003	protein piccolo	ZP3	zona pellucida glycoprotein 3	7e-58
-8.21872	7.62978e-06	LOC110506995	uncharacterized LOC110506995	CDKN1B	cyclin dependent kinase inhibitor 1B	5.3e-18
-8.31289	7.58785e-06	LOC110518391	high choriolytic enzyme 1	ASTL	astacin like metalloendopeptidase	4e-37
-8.31806	3.11891e-06	LOC100136720	zygote arrest 1	ZAR1L	zygote arrest 1 like	1.1e-74
-8.41258	1.35096e-06	LOC110486091	actin, non-muscle 6.2	ACTB	actin beta	0
-8.45279	1.23646e-12	-		FABP1	fatty acid binding protein 1	3e-32
-8.66614	1.21635e-06	LOC110522008	uncharacterized LOC110522008	ZP2	zona pellucida glycoprotein 2	6.9e-38
-8.78862	6.58252e-07	LOC110500569	uncharacterized LOC110500569			#N/A
-8.9114	7.75554e-07	LOC110485717	titin			#N/A
-8.93148	1.02565e-06	-		ADGRL2	adhesion G protein-coupled receptor L2	6.5e-15
-8.97288	1.76636e-12	LOC110530612	uncharacterized LOC110530612			#N/A
-9.125	1.33596e-07	LOC110530222	zona pellucida sperm-binding protein 4	ZP4	zona pellucida glycoprotein 4	7e-73
-9.17544	2.30687e-10	LOC110508873	zona pellucida sperm-binding protein 3	ZP3	zona pellucida glycoprotein 3	6.2e-63
-9.17731	8.89752e-08	LOC110492684	aerolysin-like protein			#N/A
-9.18742	1.84195e-10	LOC110496390	nuclear pore complex protein Nup214			#N/A
-9.21259	0.00972664	-				#N/A
-9.22118	0.00941023	-		CDKN1B	cyclin dependent kinase inhibitor 1B	5.3e-18
-9.22257	0.0076189	LOC110486095	actin, non-muscle 6.2	ACTB	actin beta	0
-9.23301	0.00864713	-		MEP1B	meprin A subunit beta	9e-38
-9.23314	1.89967e-07	LOC110485718	putative uncharacterized protein DDB_G0268364			#N/A
-9.23599	0.00895276	LOC110531339	ladderlectin-like	CLEC10A	C-type lectin domain containing 10A	2.3e-15
-9.26886	0.00741804	-				#N/A
-9.279	4.50708e-11	LOC110512625	polysialoglycoprotein-like			#N/A
-9.32457	0.0071405	foxr1	forkhead box R1	FOXR2	forkhead box R2	9e-38
-9.35712	5.68916e-08	LOC110485746	zona pellucida sperm-binding protein 3			#N/A
-9.36904	0.00736194	LOC110487072	metalloproteinase inhibitor 2	TIMP2	TIMP metallopeptidase inhibitor 2	1e-70
-9.38183	0.00782514	LOC110539121	coiled-coil domain-containing protein 8			#N/A
-9.3861	0.0060785	LOC110520830	L-rhamnose-binding lectin CSL2			#N/A
-9.44737	0.00661762	cdca9	cell division cycle associated 9			#N/A
-9.45896	0.00711054	LOC110528630	L-rhamnose-binding lectin CSL3	EVA1C	eva-1 homolog C	8.5e-19
-9.46536	0.00745764	LOC110521318	zona pellucida sperm-binding protein 3	ZP3	zona pellucida glycoprotein 3	6e-69
-9.48458	0.00707096	LOC110508805	zona pellucida sperm-binding protein 4	ZP4	zona pellucida glycoprotein 4	2.1e-77
-9.58147	0.00528184	-				#N/A
-9.63303	4.88797e-08	LOC110508477	zona pellucida sperm-binding protein 3	ZP4	zona pellucida glycoprotein 4	4.3e-06
-9.63611	0.00465062	LOC110486037	microtubule-associated proteins 1A/1B light chain 3C	MAP1LC3C	microtubule associated protein 1 light chain 3 gamma	9.1e-61
-9.6929	0.00439109	LOC110535505	putative ferric-chelate reductase 1	FRRS1	ferric chelate reductase 1	2e-90
-9.72843	0.0043957	LOC110495103	mediator of RNA polymerase II transcription subunit 15-like			#N/A
-9.73944	0.00437344	LOC110521038	uncharacterized LOC110521038			#N/A
-9.78402	0.00417991	LOC110523072	low-density lipoprotein receptor-related protein 2-like	LRP4	LDL receptor related protein 4	3.5e-127
-9.81554	0.00477138	LOC110491050	uncharacterized LOC110491050	ZP2	zona pellucida glycoprotein 2	6.1e-27
-9.83512	0.0042156	LOC110521316	zona pellucida sperm-binding protein 3	ZP3	zona pellucida glycoprotein 3	6.7e-67
-9.89104	8.15076e-09	LOC110535815	very low-density lipoprotein receptor	LRP4	LDL receptor related protein 4	2.3e-126
-10.046	0.00325941	-				#N/A
-10.1395	4.12152e-13	LOC110529392	uncharacterized LOC110529392	ZP2	zona pellucida glycoprotein 2	2.1e-38
-10.2581	1.58377e-09	LOC110512890	uncharacterized LOC110512890			#N/A
-10.2866	0.00193683	LOC110525954	fatty acid binding protein 1-B.1-like	FABP1	fatty acid binding protein 1	4e-47
-10.3025	0.00210573	LOC110521262	zona pellucida sperm-binding protein 3	ZP3	zona pellucida glycoprotein 3	8.4e-63
-10.467	1.60483e-09	LOC110488189	uncharacterized serine-rich protein C215.13			#N/A
-10.4945	0.00182519	LOC110531335	ladderlectin-like	ACAN	aggrecan	6.4e-05
-10.5536	0.00131528	LOC110497829	tubulin alpha chain	TUBA1C	tubulin alpha 1c	0
-10.5596	0.00139116	LOC110500566	uncharacterized LOC110500566			#N/A
-10.5613	0.0015618	LOC110528068	zona pellucida sperm-binding protein 3-like	ZP3	zona pellucida glycoprotein 3	9e-47
-10.6389	0.00131612	LOC110530210	zona pellucida sperm-binding protein 3	ZP3	zona pellucida glycoprotein 3	4e-48
-10.6697	0.00102665	stl3	rhamnose binding lectin STL3	EVA1C	eva-1 homolog C	9e-21
-10.7181	0.000942428	LOC110509009	trithorax group protein osa			#N/A
-10.7254	7.42916e-09	-		NCAN	neurocan	4.3e-19
-10.7538	0.00103039	-		NID2	nidogen 2	6e-12
-10.7746	0.0011179	LOC110522007	uncharacterized LOC110522007	ZP2	zona pellucida glycoprotein 2	3.7e-35
-10.7773	0.000942428	opi-1	oocyte protease inhibitor-1	NID2	nidogen 2	8e-12
-10.8795	0.000845615	LOC110517477	polysialoglycoprotein-like			#N/A
-10.8856	4.03909e-11	LOC110516794	polysialoglycoprotein-like			#N/A
-10.9046	0.000816731	LOC110537228	avidin-related protein 1			#N/A
-10.9698	0.000741862	LOC110493625	uncharacterized LOC110493625			#N/A
-11.1355	0.000603305	-				#N/A
-11.2792	0.000491839	-				#N/A
-11.3182	0.000399857	LOC100136727	polysialoglycoprotein			#N/A
-11.6255	0.000285698	LOC110500568	uncharacterized LOC110500568			#N/A
-11.8567	0.000183268	-				#N/A
-11.9143	0.000167999	LOC110530611	uncharacterized LOC110530611			#N/A
-12.1703	0.000112229	LOC110488177	zona pellucida sperm-binding protein 3	ZP3	zona pellucida glycoprotein 3	2.1e-49

## Sheet: RTTX vs CTRL 20 dpc
Log₂ fold change	FDR p-value	Gene Rainbow trout	Description	Gene Human	Description	e value
9.98343	0.007376	LOC110514532	zonadhesin-like	FCGBP	Fc fragment of IgG binding protein	5.1e-40
9.72744	8.04e-10	LOC110486361	uncharacterized LOC110486361			#N/A
8.37733	0.000122	LOC110523360	apolipoprotein A-IV-like	APOA4	apolipoprotein A4	2.5e-19
7.63549	1.58e-05	LOC110515682	chymotrypsin A-like	CTRB1	chymotrypsinogen B1	1.2e-42
6.82601	0.00028	LOC110522813	apolipoprotein A-IV-like	APOA4	apolipoprotein A4	6.3e-22
6.78876	0.003243	LOC110504073	piggyBac transposable element-derived protein 4-like	PGBD4	piggyBac transposable element derived 4	7e-32
6.74283	4.23e-06	zgc	uncharacterized LOC110509109	GFAP	glial fibrillary acidic protein	7.1e-53
5.45013	4.44e-05	LOC110533878	acetyl-CoA carboxylase	ACACA	acetyl-CoA carboxylase alpha	0
5.27874	2.29e-06	si	thread biopolymer filament subunit alpha-like			#N/A
5.27177	0.003553	LOC110512750	uncharacterized LOC110512750			#N/A
5.23479	9.19e-07	LOC110538431	uncharacterized LOC110538431			#N/A
5.19532	9.89e-11	hspa1b	heat shock protein family A (Hsp70) member 1B	HSPA8	heat shock protein family A (Hsp70) member 8	0
5.09531	0.000114	LOC110536311	glucokinase-like	GCK	glucokinase	0
4.8443	0.000517	LOC110485461	uncharacterized LOC110485461			#N/A
4.82367	2.71e-07	rs5	40S ribosomal protein S5	RPS5	ribosomal protein S5	4.1e-145
4.80491	4.85e-08	LOC110534434	lectin-like	BCAN	brevican	1.9e-17
4.59295	9.54e-05	gk	glucokinase	GCK	glucokinase	0
4.28643	0.000831	fasn	fatty acid synthase	FASN	fatty acid synthase	0
4.23781	0.00047	LOC110505116	elongation of very long chain fatty acids protein 6-like	ELOVL6	ELOVL fatty acid elongase 6	9.9e-169
4.15361	2.86e-05	ncam3	neural cell adhesion molecule 3	NCAM1	neural cell adhesion molecule 1	7.7e-52
3.91932	6.49e-11	hsp47	heat shock protein 47	SERPINH1	serpin family H member 1	0
3.90313	0.003993	LOC110525310	hyaluronan and proteoglycan link protein 1-like	HAPLN1	hyaluronan and proteoglycan link protein 1	6.9e-157
3.89357	0.004942	LOC110502946	fatty acid synthase-like	FASN	fatty acid synthase	0
3.87404	3.94e-05	si	C-type lectin domain-containing protein	BCAN	brevican	1.8e-17
3.6449	0.001154	LOC110530485	acyl-CoA desaturase-like	SCD5	stearoyl-CoA desaturase 5	5.1e-154
3.47699	0.001818	LOC110530594	cell surface glycoprotein 1-like			#N/A
3.33019	0.00708	si	glycine-rich cell wall structural protein 1.8-like			#N/A
3.32917	0.000382	krt5	keratin 5	KRT5	keratin 5	0
3.30555	3.76e-07	LOC110524356	cysteine-rich motor neuron 1 protein-like	CRIM1	cysteine rich transmembrane BMP regulator 1	9.1e-18
3.29009	3.22e-05	ntrk1	neurotrophic tyrosine kinase, receptor, type 1	NTRK1	neurotrophic receptor tyrosine kinase 1	0
3.24319	0.000871	col17a1b	collagen, type XVII, alpha 1b	COL17A1	collagen type XVII alpha 1 chain	2.7e-135
3.21182	1.69e-07	LOC110522488	heat shock protein HSP 90-alpha	HSP90AA1	heat shock protein 90 alpha family class A member 1	0
3.13004	0.002303	LOC110500977	prestin-like	SLC26A5	solute carrier family 26 member 5	1.9e-156
3.08834	0.001923	e1	type II keratin E1	KRT5	keratin 5	0
2.93598	0.003568	LOC110509038	angiopoietin-related protein 3-like	ANGPTL3	angiopoietin like 3	5.9e-129
2.87152	5.22e-07	LOC110504077	serpin H1-like	SERPINH1	serpin family H member 1	0
2.84669	4.27e-08	LOC110529844	heat shock protein HSP 90-alpha-like	HSP90AA1	heat shock protein 90 alpha family class A member 1	0
2.70898	0.000103	LOC110523785	protein phosphatase 1 regulatory subunit 3B-like	PPP1R3B	protein phosphatase 1 regulatory subunit 3B	9e-99
2.65876	0.006318	LOC110489782	myosin-7-like	MYH7	myosin heavy chain 7	0
2.65653	0.001124	LOC110536442	fibrinogen alpha chain-like	FGA	fibrinogen alpha chain	9.9e-09
2.64862	0.008554	LOC110490616	prestin-like	SLC26A5	solute carrier family 26 member 5	0
2.60798	0.00161	LOC110489980	glial fibrillary acidic protein-like	DES	desmin	9.1e-66
2.60277	0.006318	LOC110530527	myocilin-like	MYOC	myocilin	4.5e-157
2.58758	0.002028	LOC110507614	frizzled-9-like	FZD9	frizzled class receptor 9	0
2.4899	0.000268	si	cystine/glutamate transporter-like	SLC7A11	solute carrier family 7 member 11	2.7e-173
2.46186	9.81e-05	LOC110500176	patatin-like phospholipase domain-containing protein 2	PNPLA2	patatin like phospholipase domain containing 2	6.1e-146
2.43965	0.004778	LOC110530513	alanine aminotransferase 2-like	GPT	glutamic--pyruvic transaminase	0
2.20818	0.00695	LOC110514197	pancreatic secretory granule membrane major glycoprotein GP2-like	GP2	glycoprotein 2	4.2e-24
2.15611	0.009069	LOC110525435	long-chain-fatty-acid--CoA ligase ACSBG2-like	ACSBG2	acyl-CoA synthetase bubblegum family member 2	0
2.15516	0.001243	myom3	myomesin 3	MYOM3	myomesin 3	0
2.15059	0.005811	LOC110496768	tribbles homolog 1-like	TRIB1	tribbles pseudokinase 1	1.2e-117
2.1206	0.003802	LOC110500142	coiled-coil domain-containing protein 3-like	CCDC3	coiled-coil domain containing 3	4.1e-118
2.11411	0.004942	LOC110532642	tubulin alpha chain	TUBA1B	tubulin alpha 1b	0
2.08911	0.009069	LOC110504479	phosphoethanolamine N-methyltransferase 3-like			#N/A
2.05063	0.006318	LOC110488782	serine protease 23-like	PRSS23	serine protease 23	6.3e-131
2.04558	0.009138	LOC110531658	perforin-1-like	PRF1	perforin 1	7e-125
-2.05957	0.004772	LOC110503654	XIAP-associated factor 1-like	XAF1	XIAP associated factor 1	7.6e-27
-2.08173	0.00189	LOC110505798	beclin 1-associated autophagy-related key regulator-like	ATG14	autophagy related 14	0
-2.08358	0.003452	fastkd3	FAST kinase domains 3	FASTKD3	FAST kinase domains 3	0
-2.08907	0.008866	LOC110492178	suppressor of cytokine signaling 2-like	SOCS2	suppressor of cytokine signaling 2	1.6e-52
-2.08914	0.00804	LOC110518232	serine/threonine-protein kinase 26	STK26	serine/threonine kinase 26	9e-130
-2.16051	0.003553	znfx1	zinc finger, NFX1-type containing 1	ZNFX1	zinc finger NFX1-type containing 1	0
-2.1692	0.009765	mapk15	mitogen-activated protein kinase 15	MAPK15	mitogen-activated protein kinase 15	7.6e-158
-2.17165	0.003911	LOC110506131	zinc transporter 4-like	SLC30A4	solute carrier family 30 member 4	5.5e-129
-2.17502	0.000148	LOC110496780	ubiquitin-conjugating enzyme E2 H-like	UBE2H	ubiquitin conjugating enzyme E2 H	5e-131
-2.18658	0.000179	LOC110500406	endonuclease domain-containing 1 protein-like	ENDOD1	endonuclease domain containing 1	7.6e-24
-2.20059	0.003068	LOC110538229	GTPase-activating protein GYP7-like	TBC1D15	TBC1 domain family member 15	5e-31
-2.21434	0.00228	LOC110500485	HMG box-containing protein 1-like	HBP1	HMG-box transcription factor 1	0
-2.22523	0.001167	LOC110513274	thioredoxin-interacting protein-like	TXNIP	thioredoxin interacting protein	6.6e-154
-2.22946	0.002321	creg2	cellular repressor of E1A-stimulated genes 2	CREG2	cellular repressor of E1A stimulated genes 2	6.2e-88
-2.23208	0.003592	LOC110530618	large neutral amino acids transporter small subunit 2-like	SLC7A8	solute carrier family 7 member 8	0
-2.24454	0.006175	LOC110488948	cyclin-A2-like	CCNA2	cyclin A2	5.1e-101
-2.24831	0.009489	optc	opticin	EPYC	epiphycan	2.4e-91
-2.25629	0.001906	zgc	S9 family peptidase	APEH	acylaminoacyl-peptide hydrolase	0
-2.26356	0.00717	LOC110516043	tetraspanin-13-like	TSPAN13	tetraspanin 13	1.7e-85
-2.27276	0.000722	LOC110508243	E3 ubiquitin-protein ligase rnf213-alpha-like	RNF213	ring finger protein 213	0
-2.28397	0.000182	LOC110526239	receptor-interacting serine/threonine-protein kinase 2-like	RIPK2	receptor interacting serine/threonine kinase 2	8.2e-42
-2.30216	0.000268	LOC110537942	ferritin, middle subunit-like	FTH1	ferritin heavy chain 1	4.9e-87
-2.33884	0.001533	LOC110527394	glycogenin-1-like	GYG1	glycogenin 1	9e-159
-2.34153	0.000107	LOC110504091	ES1 protein homolog, mitochondrial-like	GATD3B	glutamine amidotransferase like class 1 domain containing 3B	7.2e-91
-2.34408	0.00541	tex14	testis expressed 14, intercellular bridge forming factor	TEX14	testis expressed 14, intercellular bridge forming factor	5.4e-141
-2.35008	0.004672	LOC110526578	la-related protein 6-like	LARP6	La ribonucleoprotein 6, translational regulator	3.9e-148
-2.36729	0.000545	LOC110505654	uncharacterized protein C8orf88-like	C8orf88	chromosome 8 open reading frame 88	5.6e-13
-2.37063	0.009687	LOC110497862	putative E3 ubiquitin-protein ligase UBR7	UBR7	ubiquitin protein ligase E3 component n-recognin 7	1.1e-121
-2.37078	0.000382	si	mitogen-activated protein kinase kinase kinase 5-like	MAP3K5	mitogen-activated protein kinase kinase kinase 5	0
-2.40135	0.00349	LOC110529532	ribonuclease ZC3H12A-like	ZC3H12C	zinc finger CCCH-type containing 12C	8e-119
-2.4146	0.004081	LOC110497987	kelch-like protein 28	KLHL28	kelch like family member 28	0
-2.42891	0.009995	LOC110523381	laminin subunit gamma-3-like	LAMC3	laminin subunit gamma 3	8.7e-132
-2.44637	0.003219	LOC110535197	leukocyte elastase inhibitor-like	SERPINB1	serpin family B member 1	2.1e-129
-2.45383	0.002198	LOC100136691	cyclin B2	CCNB2	cyclin B2	7.4e-153
-2.45441	0.001144	LOC110498620	fatty-acid amide hydrolase 2-A-like	FAAH2	fatty acid amide hydrolase 2	7.4e-158
-2.45757	0.003873	LOC110499861	ras and EF-hand domain-containing protein-like			#N/A
-2.46159	0.001818	npdc1b	neural proliferation, differentiation and control, 1b	NPDC1	neural proliferation, differentiation and control 1	4.7e-63
-2.46235	0.003932	LOC110534061	uncharacterized LOC110534061	BTN1A1	butyrophilin subfamily 1 member A1	5e-13
-2.47358	0.003269	iscub	iron-sulfur cluster scaffold protein b	ISCU	iron-sulfur cluster assembly enzyme	1e-85
-2.4746	0.002461	LOC110536971	programmed cell death 1 ligand 1-like	CD274	CD274 molecule	2.2e-32
-2.48703	0.008694	LOC110520099	Golgi reassembly-stacking protein 2-like	GORASP2	golgi reassembly stacking protein 2	4.6e-163
-2.49604	0.004854	LOC110523352	KN motif and ankyrin repeat domain-containing protein 1-like	KANK1	KN motif and ankyrin repeat domains 1	0
-2.50298	0.000203	LOC110503924	dynein light chain 2, cytoplasmic	DYNLL2	dynein light chain LC8-type 2	1.5e-62
-2.52305	0.002417	aurka	aurora kinase A			#N/A
-2.52398	0.000544	LOC110490445	poly [ADP-ribose	PARP12	poly(ADP-ribose) polymerase family member 12	5.4e-64
-2.52586	0.008818	lepr	leptin receptor	LEPR	leptin receptor	6.2e-124
-2.52945	0.000622	LOC110496552	geminin-like	GMNN	geminin DNA replication inhibitor	2e-34
-2.55385	2.63e-05	LOC110518753	zinc transporter 4-like	SLC30A4	solute carrier family 30 member 4	3e-70
-2.56651	0.008287	LOC110536468	endothelial lipase-like	LIPG	lipase G, endothelial type	0
-2.56862	0.001569	aldh3b2	aldehyde dehydrogenase 3 family, member B2	ALDH3B1	aldehyde dehydrogenase 3 family member B1	1.1e-167
-2.5806	9.44e-05	LOC110532019	translocating chain-associated membrane protein 1-like 1	TRAM1	translocation associated membrane protein 1	9.2e-165
-2.58967	0.008554	LOC110523157	lysozyme C II	LYZ	lysozyme	2.4e-62
-2.61209	0.001818	LOC110520054	uridine phosphorylase 2-like	UPP2	uridine phosphorylase 2	6e-161
-2.62052	0.004878	LOC110538696	aldehyde dehydrogenase family 3 member B1-like	ALDH3B1	aldehyde dehydrogenase 3 family member B1	0
-2.62392	0.000112	gla	galactosidase, alpha	GLA	galactosidase alpha	0
-2.62591	9.64e-05	LOC110520023	signal transducer and activator of transcription 4-like	STAT4	signal transducer and activator of transcription 4	0
-2.62731	0.000825	LOC110505717	calphotin-like			#N/A
-2.63948	0.003873	fip1l1a	FIP1 like 1a (S. cerevisiae)	FIP1L1	factor interacting with PAPOLA and CPSF1	3.8e-69
-2.65553	0.002985	vwa11	von Willebrand factor A domain containing 11	VWA7	von Willebrand factor A domain containing 7	6.1e-107
-2.66964	0.001892	LOC110516932	tripartite motif-containing protein 16-like	TRIM16	tripartite motif containing 16	5.5e-65
-2.68407	0.005352	b3gnt7	UDP-GlcNAc	B3GNT7	UDP-GlcNAc	7.9e-160
-2.69304	1.85e-05	diabloa	diablo, IAP-binding mitochondrial protein a	DIABLO	diablo IAP-binding mitochondrial protein	1e-55
-2.70762	0.00197	LOC110487490	protein NLRC3-like	NLRC3	NLR family CARD domain containing 3	5.6e-80
-2.72141	0.000136	LOC110504846	zinc finger protein 235-like	ZNF232	zinc finger protein 232	8e-22
-2.72706	0.00123	LOC110526237	Y+L amino acid transporter 2	SLC7A6	solute carrier family 7 member 6	0
-2.7309	0.005785	LOC110486306	MICAL-like protein 2	MICALL2	MICAL like 2	3.8e-88
-2.73101	0.001882	LOC110508624	forkhead box protein Q1-like	FOXQ1	forkhead box Q1	2.1e-71
-2.74585	0.000534	LOC110488578	rho guanine nucleotide exchange factor 37-like	ARHGEF37	Rho guanine nucleotide exchange factor 37	6.6e-156
-2.74894	0.00062	LOC110535157	glycogenin-1-like	GYG1	glycogenin 1	3.4e-160
-2.749	0.003047	LOC110511486	von Willebrand factor A domain-containing protein 7-like	VWA7	von Willebrand factor A domain containing 7	2e-30
-2.7698	0.002786	tmem44	transmembrane protein 44	TMEM44	transmembrane protein 44	5.5e-45
-2.77357	0.000204	LOC110492367	polypeptide N-acetylgalactosaminyltransferase 6-like	GALNT6	polypeptide N-acetylgalactosaminyltransferase 6	0
-2.77444	0.000188	dkk3b	dickkopf WNT signaling pathway inhibitor 3b	DKK3	dickkopf WNT signaling pathway inhibitor 3	3.3e-61
-2.79143	0.004658	LOC110496696	ribonuclease ZC3H12A-like	ZC3H12A	zinc finger CCCH-type containing 12A	2.4e-138
-2.79234	0.000918	LOC110506414	embryonic polyadenylate-binding protein 2-B-like	PABPN1	poly(A) binding protein nuclear 1	9.4e-56
-2.80496	0.001882	si	carabin-like			#N/A
-2.81922	2.15e-07	LOC110513844	tumor protein p53-inducible nuclear protein 1-like	TP53INP1	tumor protein p53 inducible nuclear protein 1	9e-35
-2.82592	0.001274	LOC110524242	protein LSM14 homolog A-like	LSM14A	LSM14A mRNA processing body assembly factor	3e-109
-2.82827	0.002132	LOC100653450	tetraspanin-3	TSPAN3	tetraspanin 3	7.9e-149
-2.83133	0.005757	LOC110485554	beta-1,3-galactosyltransferase 2-like	B3GALT2	beta-1,3-galactosyltransferase 2	3.2e-62
-2.83196	0.000251	LOC110525698	huntingtin-interacting protein 1-related protein-like	HIP1R	huntingtin interacting protein 1 related	0
-2.83361	0.002165	slc45a1	solute carrier family 45 member 1	SLC45A1	solute carrier family 45 member 1	0
-2.84186	0.007673	LOC100653472	VIG-B319.A protein			#N/A
-2.84322	8.14e-05	LOC110526255	cyclin E1	CCNE1	cyclin E1	5e-174
-2.85488	1.78e-05	tmprss2	transmembrane serine protease 2	TMPRSS2	transmembrane serine protease 2	5.9e-142
-2.86397	0.000255	ankrd9	ankyrin repeat domain 9	ANKRD9	ankyrin repeat domain 9	3.2e-86
-2.86763	0.000485	LOC110523665	C-C motif chemokine 19-like	CCL19	C-C motif chemokine ligand 19	2.3e-14
-2.87578	0.000628	LOC110486381	microfibril-associated glycoprotein 4-like	MFAP4	microfibril associated protein 4	4e-86
-2.88577	0.000479	s100pbp	S100P binding protein			#N/A
-2.89805	2.41e-05	LOC110522974	FRAS1-related extracellular matrix protein 1-like	FREM1	FRAS1 related extracellular matrix 1	0
-2.90606	0.001848	LOC110522641	proto-oncogene c-Fos-like	FOS	Fos proto-oncogene, AP-1 transcription factor subunit	0
-2.92222	0.000167	LOC110485237	tectonin beta-propeller repeat-containing protein 1-like	TECPR1	tectonin beta-propeller repeat containing 1	1.4e-104
-2.92837	0.001193	LOC110527187	early endosome antigen 1-like			#N/A
-2.92901	1.43e-06	ddit4	DNA-damage-inducible transcript 4	DDIT4	DNA damage inducible transcript 4	5e-55
-2.93029	0.000616	LOC110518381	von Willebrand factor A domain-containing protein 7-like	VWA7	von Willebrand factor A domain containing 7	7e-25
-2.93217	0.000884	pabpn1l	PABPN1 like, cytoplasmic	PABPN1	poly(A) binding protein nuclear 1	7.8e-57
-2.93299	9.48e-05	tdrkh	tudor and KH domain containing	TDRKH	tudor and KH domain containing	6.2e-122
-2.93648	1.32e-05	mkrn4	makorin, ring finger protein, 4	MKRN2	makorin ring finger protein 2	1.9e-52
-2.94257	0.004639	kif20ba	kinesin family member 20Ba	KIF20B	kinesin family member 20B	3e-172
-2.94261	0.005205	LOC110519575	tectonin beta-propeller repeat-containing protein 1-like	TECPR1	tectonin beta-propeller repeat containing 1	7.7e-52
-2.94596	9.9e-07	pask	PAS domain containing serine/threonine kinase	PASK	PAS domain containing serine/threonine kinase	9.6e-139
-2.94768	0.005014	LOC110529286	zinc finger protein 395-like	ZNF395	zinc finger protein 395	8.2e-53
-2.95429	3.91e-05	pttg1	PTTG1 regulator of sister chromatid separation, securin	PTTG1	PTTG1 regulator of sister chromatid separation, securin	4.4e-06
-2.97285	0.000101	helz2a	helicase with zinc finger 2a	HELZ2	helicase with zinc finger 2	0
-2.97633	0.003104	micall2a	mical-like 2a			#N/A
-2.99675	0.000238	LOC100136690	cyclin B1	CCNB1	cyclin B1	5e-174
-3.00009	4.29e-05	ccne1	cyclin E1	CCNE1	cyclin E1	2.9e-171
-3.01924	0.009519	LOC110517730	microfibril-associated glycoprotein 4-like	MFAP4	microfibril associated protein 4	8.6e-87
-3.03854	0.007475	si	uncharacterized LOC110488087	ZC3H12A	zinc finger CCCH-type containing 12A	0
-3.04051	0.00287	rundc3b	RUN domain containing 3b	RUNDC3B	RUN domain containing 3B	0
-3.05584	0.001978	LOC110506340	carbonic anhydrase 7-like	CA7	carbonic anhydrase 7	3.7e-130
-3.06977	9.89e-05	LOC110495444	gap junction gamma-1 protein-like	GJC1	gap junction protein gamma 1	3e-135
-3.0798	3.26e-06	cyp1a3	cytochrome P450 1A3	CYP1A1	cytochrome P450 family 1 subfamily A member 1	0
-3.08522	0.000266	si	carboxyl-terminal PDZ ligand of neuronal nitric oxide synthase protein-like	NOS1AP	nitric oxide synthase 1 adaptor protein	3.6e-121
-3.09323	0.000138	LOC110497270	fatty-acid amide hydrolase 2-A-like	FAAH2	fatty acid amide hydrolase 2	0
-3.10989	0.000118	LOC110509848	carcinoembryonic antigen-related cell adhesion molecule 6-like	CEACAM1	CEA cell adhesion molecule 1	9.8e-24
-3.10992	0.00047	LOC110498001	interferon alpha-inducible protein 27-like protein 2A	IFI27	interferon alpha inducible protein 27	7.1e-13
-3.12305	7.86e-06	LOC110533865	A-kinase anchor protein 1, mitochondrial-like	AKAP1	A-kinase anchoring protein 1	3.3e-61
-3.12821	0.003939	LOC110521501	F-BAR domain only protein 1-like	FCHO1	FCH and mu domain containing endocytic adaptor 1	6.8e-152
-3.15745	0.002985	lyz2	lysozyme II	LYZ	lysozyme	2.4e-62
-3.15792	0.001546	LOC110509853	carcinoembryonic antigen-related cell adhesion molecule 1-like	CEACAM5	CEA cell adhesion molecule 5	1e-13
-3.15911	5.28e-05	LOC110487076	metalloproteinase inhibitor 2-like	TIMP2	TIMP metallopeptidase inhibitor 2	0
-3.16052	0.008577	LOC110528753	calmodulin-regulated spectrin-associated protein 2-like	CAMSAP2	calmodulin regulated spectrin associated protein family member 2	0
-3.16102	0.006006	LOC110533221	centrosomal protein of 135 kDa-like	CEP135	centrosomal protein 135	0
-3.17333	0.007148	LOC110533986	serine/threonine-protein kinase 31-like	STK31	serine/threonine kinase 31	5e-145
-3.17533	0.001277	LOC110490597	ras and EF-hand domain-containing protein-like	CRACR2A	calcium release activated channel regulator 2A	7.9e-93
-3.19602	0.000579	LOC110533226	dynein light chain 2, cytoplasmic	DYNLL2	dynein light chain LC8-type 2	1.5e-62
-3.21049	3.94e-05	LOC110507765	dynein light chain 2, cytoplasmic	DYNLL2	dynein light chain LC8-type 2	1.5e-62
-3.22155	0.009068	LOC110527296	uncharacterized LOC110527296			#N/A
-3.22738	4.93e-06	LOC110525764	transforming acidic coiled-coil-containing protein 1-like	TACC1	transforming acidic coiled-coil containing protein 1	1e-119
-3.22804	4.47e-07	LOC100750228	interferon regulatory factor 7	IRF5	interferon regulatory factor 5	3.5e-40
-3.24861	0.000239	LOC110500632	DNA damage-inducible transcript 4-like protein	DDIT4L	DNA damage inducible transcript 4 like	5e-75
-3.25176	0.002438	si	uncharacterized LOC110500417	APOL6	apolipoprotein L6	9.9e-11
-3.25814	4.15e-05	LOC110528813	protein Shroom2-like	SHROOM2	shroom family member 2	8.5e-133
-3.27261	2.91e-05	LOC110503426	arylacetamide deacetylase-like	NCEH1	neutral cholesterol ester hydrolase 1	9.7e-95
-3.27502	0.000225	LOC110535196	patched domain-containing protein 3-like	PTCHD3	patched domain containing 3	8.8e-98
-3.28557	0.001193	fbxo32	F-box protein 32	FBXO32	F-box protein 32	0
-3.30527	0.009454	opi-2	oocyte protease inhibitor-2	NID2	nidogen 2	9e-30
-3.30845	0.009284	LOC110494532	tubulin monoglycylase TTLL3-like	TTLL8	tubulin tyrosine ligase like 8	0
-3.32556	0.000146	LOC110494708	uncharacterized LOC110494708			#N/A
-3.33342	0.000101	LOC110522652	zinc finger protein 513-like	ZNF513	zinc finger protein 513	4.2e-131
-3.33368	3.85e-05	LOC110500098	gelsolin-like	GSN	gelsolin	0
-3.33657	0.000138	LOC110533474	methylosome subunit pICln-like	CLNS1A	chloride nucleotide-sensitive channel 1A	7.9e-64
-3.34103	0.001017	LOC110495488	early endosome antigen 1-like			#N/A
-3.34276	0.002165	lcmt2	leucine carboxyl methyltransferase 2			#N/A
-3.35695	2.88e-05	e2f5	E2F transcription factor 5	E2F5	E2F transcription factor 5	2.3e-107
-3.36766	5.94e-06	ids	iduronate 2-sulfatase	IDS	iduronate 2-sulfatase	0
-3.37124	0.007148	ribc2	RIB43A domain with coiled-coils 2	RIBC2	RIB43A domain with coiled-coils 2	1.6e-78
-3.3738	2.41e-05	ccnb2	cyclin B2	CCNB2	cyclin B2	6.9e-150
-3.37486	0.000312	LOC110498757	formin-like protein 1	FMNL1	formin like 1	0
-3.37623	0.005346	LOC110535305	protein asteroid homolog 1-like	ASTE1	asteroid homolog 1	8e-133
-3.39415	0.000629	LOC110505866	forkhead box protein O3-like	FOXO3	forkhead box O3	0
-3.40229	3.59e-08	LOC110529118	apolipoprotein D-like	APOD	apolipoprotein D	5.4e-59
-3.40552	3.98e-05	LOC110534076	gamma-aminobutyric acid type B receptor subunit 2-like	GABBR2	gamma-aminobutyric acid type B receptor subunit 2	0
-3.4068	0.002985	cblnl	precerebellin-like protein	C1QL2	complement C1q like 2	2.6e-11
-3.41147	0.000822	LOC100136003	VHSV-induced protein			#N/A
-3.41335	0.002434	LOC110490349	splicing factor 45-like	RBM17	RNA binding motif protein 17	4.3e-137
-3.41456	0.003308	LOC110532177	intelectin	ITLN2	intelectin 2	2.9e-126
-3.42544	0.000798	ccnj	cyclin J	CCNJ	cyclin J	9.3e-97
-3.42871	0.005336	ahr1b	aryl hydrocarbon receptor 1b	AHR	aryl hydrocarbon receptor	0
-3.43322	0.000798	LOC110494929	synaptogyrin-1-like	SYNGR1	synaptogyrin 1	8.3e-89
-3.44988	5.11e-06	mcm3l	MCM3 minichromosome maintenance deficient 3 (S. cerevisiae), like	MCM3	minichromosome maintenance complex component 3	0
-3.45159	0.0002	gpat2	glycerol-3-phosphate acyltransferase 2, mitochondrial	GPAT2	glycerol-3-phosphate acyltransferase 2, mitochondrial	6.1e-105
-3.46585	0.00029	LOC110498006	macoilin-2-like	MACO1	macoilin 1	0
-3.47942	0.002433	LOC110521832	prostaglandin G/H synthase 2-like	PTGS2	prostaglandin-endoperoxide synthase 2	0
-3.48382	8.7e-06	LOC110506712	la-related protein 6-like	LARP6	La ribonucleoprotein 6, translational regulator	1.6e-151
-3.48561	0.002662	LOC110498430	probable E3 ubiquitin-protein ligase HERC6	HERC6	HECT and RLD domain containing E3 ubiquitin protein ligase family member 6	0
-3.48587	2.58e-05	plk3	polo-like kinase 3 (Drosophila)	PLK3	polo like kinase 3	0
-3.49049	2.65e-05	LOC110486388	transmembrane protein 106B-like	TMEM106B	transmembrane protein 106B	7.9e-56
-3.49135	0.001529	atp8b3	ATPase phospholipid transporting 8B3	ATP8B4	ATPase phospholipid transporting 8B4 (putative)	0
-3.51302	9.8e-05	LOC110520498	mid1-interacting protein 1-B-like	MID1IP1	MID1 interacting protein 1	6.5e-46
-3.514	0.001079	LOC110495967	ras and EF-hand domain-containing protein-like	RASEF	RAS and EF-hand domain containing	6.6e-138
-3.51478	1.17e-05	LOC110504673	SH2 domain-containing protein 4A-like	SH2D4A	SH2 domain containing 4A	2.4e-20
-3.53196	0.000496	LOC110531643	sal-like protein 2	SALL2	spalt like transcription factor 2	1.2e-40
-3.53354	1.94e-07	LOC110497994	uncharacterized LOC110497994	ZP3	zona pellucida glycoprotein 3	2.4e-28
-3.54239	0.00717	LOC110499731	dual specificity tyrosine-phosphorylation-regulated kinase 2			#N/A
-3.5554	0.00062	taf4b	TAF4B RNA polymerase II, TATA box binding protein (TBP)-associated factor	TAF4	TATA-box binding protein associated factor 4	9.4e-132
-3.55806	0.000107	LOC110535324	gamma-aminobutyric acid type B receptor subunit 2-like	GABBR2	gamma-aminobutyric acid type B receptor subunit 2	0
-3.58107	3.91e-05	tdrd6	tudor domain containing 6	TDRD6	tudor domain containing 6	0
-3.61101	0.000133	LOC110497228	zinc finger protein 79-like	ZNF79	zinc finger protein 79	8.3e-43
-3.62184	0.006095	LOC110505452	sodium-dependent lysophosphatidylcholine symporter 1-B-like	MFSD2A	major facilitator superfamily domain containing 2A	0
-3.62862	0.005785	LOC110502965	delta-like protein D	DLL1	delta like canonical Notch ligand 1	0
-3.632	0.00123	LOC110505631	sacsin-like	SACS	sacsin molecular chaperone	0
-3.65454	0.000113	eloal	elongin A, like	ELOA	elongin A	6.4e-81
-3.68871	1.72e-06	LOC110521642	phosphatidylinositol phosphatase PTPRQ-like	PTPRQ	protein tyrosine phosphatase receptor type Q	0
-3.69675	2.92e-06	LOC110533336	stanniocalcin-2-like	STC2	stanniocalcin 2	2.3e-98
-3.69918	1.68e-05	LOC110518767	syntabulin-like	SYBU	syntabulin	9.6e-111
-3.7066	8.47e-05	LOC110506858	lamin-L(III)-like	LMNA	lamin A/C	6.6e-166
-3.71407	0.001403	LOC100135997	VHSV-induced protein-5	RTP3	receptor transporter protein 3	4.1e-32
-3.7207	7.84e-06	LOC110498431	probable E3 ubiquitin-protein ligase HERC3	HERC3	HECT and RLD domain containing E3 ubiquitin protein ligase 3	0
-3.72414	2.14e-06	LOC110504475	ES1 protein homolog, mitochondrial-like	GATD3B	glutamine amidotransferase like class 1 domain containing 3B	4e-68
-3.72563	8.17e-06	exd1	exonuclease 3'-5' domain containing 1	EXD1	exonuclease 3'-5' domain containing 1	4e-80
-3.74395	0.006318	LOC110530707	midnolin-like	MIDN	midnolin	4e-56
-3.75051	0.001391	LOC110536134	polyubiquitin-like	UBC	ubiquitin C	7.4e-28
-3.75588	5.74e-05	LOC110487855	low density lipoprotein receptor adapter protein 1-A-like	LDLRAP1	low density lipoprotein receptor adaptor protein 1	1.6e-128
-3.76467	0.006563	si	coiled-coil domain-containing protein 110-like	CCDC110	coiled-coil domain containing 110	1e-19
-3.76886	0.003983	LOC110496108	choline transporter-like protein 4	SLC44A4	solute carrier family 44 member 4	0
-3.7758	3.35e-06	bmb	brambleberry			#N/A
-3.78279	3.84e-06	LOC110538020	cathepsin D-like	CTSD	cathepsin D	4.8e-179
-3.78581	2.19e-05	pad	peptidylarginine deiminase	PADI2	peptidyl arginine deiminase 2	0
-3.79165	7.51e-06	LOC110492486	glutamate receptor-interacting protein 2-like	GRIP2	glutamate receptor interacting protein 2	0
-3.7921	3.42e-06	LOC100136015	ovary specific vitellogenin receptor	VLDLR	very low density lipoprotein receptor	0
-3.80106	0.003564	LOC110486950	nuclear GTPase SLIP-GC-like	NUGGC	nuclear GTPase, germinal center associated	4.1e-61
-3.8016	0.000136	LOC110538333	zona pellucida sperm-binding protein 4-like	ZP4	zona pellucida glycoprotein 4	8e-32
-3.80783	0.000118	LOC110521313	ceramide kinase	CERK	ceramide kinase	0
-3.81277	0.000103	LOC110531421	cbp/p300-interacting transactivator 1-like			#N/A
-3.82619	0.000173	tlr5	toll-like receptor 5	TLR5	toll like receptor 5	2e-111
-3.82889	0.005574	LOC110523872	soluble lamin-associated protein of 75 kDa-like	FAM169A	family with sequence similarity 169 member A	4.3e-109
-3.84648	8.49e-07	gtf3ab	general transcription factor IIIA, b	GTF3A	general transcription factor IIIA	6.7e-82
-3.85222	0.001216	LOC110504740	aldehyde dehydrogenase, dimeric NADP-preferring-like	ALDH3A2	aldehyde dehydrogenase 3 family member A2	0
-3.85697	2.4e-06	LOC110533934	claudin-7-B-like	CLDN7	claudin 7	3.9e-89
-3.86033	1.42e-05	LOC110485553	beta-1,3-galactosyltransferase 1-like	B3GALT2	beta-1,3-galactosyltransferase 2	8e-64
-3.8631	8.97e-08	zgc	EloA-BP1 and REX1_like domain-containing protein	REXO1	RNA exonuclease 1 homolog	6.6e-128
-3.86959	0.000444	LOC110497173	uncharacterized LOC110497173			#N/A
-3.89441	8.29e-05	LOC110533793	mitochondrial uncoupling protein 2-like	UCP2	uncoupling protein 2	4.5e-168
-3.90402	8.15e-06	LOC110506659	serum amyloid A-5 protein-like	SAA1	serum amyloid A1	6.5e-49
-3.90409	0.000201	LOC110528010	draxin-B	DRAXIN	dorsal inhibitory axon guidance protein	8.8e-65
-3.94564	0.000628	tdrd9	tudor domain containing 9	TDRD9	tudor domain containing 9	0
-3.9579	5.87e-06	stom	stomatin	ST8SIA5	ST8 alpha-N-acetyl-neuraminide alpha-2,8-sialyltransferase 5	1e-86
-3.97284	2.82e-05	zgc	zf-U11-48K domain-containing protein	GTSF1	gametocyte specific factor 1	1.4e-48
-3.97415	0.003184	LOC110535735	fibrinogen C domain-containing protein 1-like	FIBCD1	fibrinogen C domain containing 1	0
-3.9757	0.001882	LOC110500375	transcription factor Sox-19b-like	SOX2	SRY-box transcription factor 2	3.7e-80
-4.0165	0.0002	LOC110527584	barrier-to-autointegration factor-like	BANF1	BAF nuclear assembly factor 1	4.7e-45
-4.01934	0.003184	lep	leptin			#N/A
-4.04144	0.000464	LOC110524342	piggyBac transposable element-derived protein 4-like	PGBD4	piggyBac transposable element derived 4	7.2e-59
-4.04223	0.000198	LOC110485684	glutaryl-CoA dehydrogenase, mitochondrial-like	GCDH	glutaryl-CoA dehydrogenase	9.9e-59
-4.04483	0.000965	LOC110489814	patched domain-containing protein 3-like	PTCHD3	patched domain containing 3	1.7e-154
-4.05135	0.005232	LOC110525497	phosphatidylinositol 4-phosphate 5-kinase-like protein 1	PIP5KL1	phosphatidylinositol-4-phosphate 5-kinase like 1	7.2e-121
-4.05872	2.28e-05	fkbp15a	FKBP prolyl isomerase 15a	FKBP15	FKBP prolyl isomerase 15	0
-4.07322	4.34e-05	acsl2	acyl-CoA synthetase long chain family member 2	ACSL6	acyl-CoA synthetase long chain family member 6	0
-4.10013	1.91e-05	LOC110505108	carcinoembryonic antigen-related cell adhesion molecule 6-like	CEACAM1	CEA cell adhesion molecule 1	9e-17
-4.11934	0.000381	LOC110529762	thyrotropin receptor-like	TSHR	thyroid stimulating hormone receptor	0
-4.12288	2.3e-06	LOC110506332	26S protease regulatory subunit 6A-B-like	PSMC3	proteasome 26S subunit, ATPase 3	0
-4.12304	0.006721	LOC110536227	uncharacterized LOC110536227			#N/A
-4.13935	1.1e-05	si	Grp1_Fun34_YaaH and SUA5 domain-containing protein			#N/A
-4.14466	7.76e-07	LOC110500598	thyroid receptor-interacting protein 6-like	LPP	LIM domain containing preferred translocation partner in lipoma	5.8e-114
-4.15124	0.000218	LOC110491113	piezo-type mechanosensitive ion channel component 2-like	PIEZO2	piezo type mechanosensitive ion channel component 2	0
-4.16938	0.002078	LOC110536048	L-serine dehydratase/L-threonine deaminase-like	SDS	serine dehydratase	1.5e-135
-4.20099	0.000431	LOC110499549	uncharacterized LOC110499549	KIF16B	kinesin family member 16B	5.3e-152
-4.2046	3.23e-05	LOC110538532	nucleoplasmin-like	NPM1	nucleophosmin 1	1.9e-19
-4.23654	0.000142	LOC110485666	uncharacterized LOC110485666			#N/A
-4.31987	4.4e-06	fam149a	family with sequence similarity 149 member A	FAM149A	family with sequence similarity 149 member A	2.9e-64
-4.40266	0.003279	LOC110498632	probable E3 ubiquitin-protein ligase HERC3	HERC5	HECT and RLD domain containing E3 ubiquitin protein ligase 5	9.4e-72
-4.41112	5.19e-05	LOC110520418	protein FAM46C-like	TENT5C	terminal nucleotidyltransferase 5C	4.1e-126
-4.43557	0.00109	LOC110520308	cleavage and polyadenylation specificity factor subunit 5	NUDT21	nudix hydrolase 21	6.5e-152
-4.43744	2.16e-09	stap2a	signal transducing adaptor family member 2a	STAP2	signal transducing adaptor family member 2	3.4e-67
-4.44133	2.43e-08	LOC110508416	dual specificity mitogen-activated protein kinase kinase 2-like	MAP2K2	mitogen-activated protein kinase kinase 2	0
-4.45306	8.58e-05	LOC110524716	epithelial chloride channel protein-like	CLCA4	chloride channel accessory 4	0
-4.47396	7.71e-11	LOC110510221	apolipoprotein C-II-like			#N/A
-4.48343	4.72e-07	LOC110504768	myotilin-like	MYOT	myotilin	3.5e-114
-4.50625	0.000298	LOC110522215	transcription cofactor vestigial-like protein 2	VGLL2	vestigial like family member 2	5e-92
-4.51955	0.001323	LOC110527723	interleukin-17 receptor D-like	IL17RD	interleukin 17 receptor D	0
-4.54625	9.35e-05	LOC110485664	uncharacterized LOC110485664			#N/A
-4.5573	7.06e-05	LOC100136252	regulator of G-protein signalling 14	RGS14	regulator of G protein signaling 14	2.8e-48
-4.57541	0.000593	fkbp6	FKBP prolyl isomerase 6	FKBP6	FKBP prolyl isomerase 6	5.3e-106
-4.57832	0.003691	LOC110496029	uncharacterized LOC110496029	TERB1	telomere repeat binding bouquet formation protein 1	3.7e-86
-4.62614	1.66e-08	LOC110528835	gap junction gamma-1 protein-like	GJC1	gap junction protein gamma 1	2.3e-134
-4.64087	0.003626	LOC110525214	RING finger protein 223-like	RNF223	ring finger protein 223	7.9e-18
-4.6499	0.005811	LOC110491719	kelch domain-containing protein 1-like	KLHDC1	kelch domain containing 1	3e-127
-4.65353	1.12e-06	LOC110502370	cystatin-F-like	CST7	cystatin F	2.8e-32
-4.65786	0.000208	LOC110528842	inhibin alpha chain-like	INHA	inhibin subunit alpha	4.2e-58
-4.6792	1.27e-05	LOC110507470	uncharacterized LOC110507470			#N/A
-4.69459	4.56e-06	LOC110495202	cell division cycle-associated protein 7-like	CDCA7	cell division cycle associated 7	2.7e-71
-4.71069	0.000143	LOC110530658	rap guanine nucleotide exchange factor 4-like	RAPGEF4	Rap guanine nucleotide exchange factor 4	0
-4.72928	7.04e-06	ptchd3a	patched domain containing 3a	PTCHD3	patched domain containing 3	5.6e-158
-4.79969	0.000464	LOC110528486	GTPase IMAP family member 7-like	GIMAP7	GTPase, IMAP family member 7	1.4e-50
-4.80309	0.000382	LOC110492058	sal-like protein 4	SALL4	spalt like transcription factor 4	0
-4.80686	1.3e-05	LOC110535640	progressive ankylosis protein homolog	ANKH	ANKH inorganic pyrophosphate transport regulator	0
-4.82066	0.000121	LOC110506992	cyclin-dependent kinase inhibitor 1B-like	CDKN1C	cyclin dependent kinase inhibitor 1C	1.1e-20
-4.8314	0.000374	LOC110517365	uncharacterized LOC110517365			#N/A
-4.83814	0.00287	LOC110499182	NADPH oxidase organizer 1-like	NOXO1	NADPH oxidase organizer 1	4.9e-60
-4.84009	0.001815	LOC110532784	transmembrane emp24 domain-containing protein 4-like	TMED4	transmembrane p24 trafficking protein 4	7.2e-133
-4.84019	3.37e-05	elavl2	ELAV like neuron-specific RNA binding protein 2	ELAVL2	ELAV like RNA binding protein 2	0
-4.86674	6.77e-05	LOC110538203	complement C1q-like protein 2	C1QL2	complement C1q like 2	2.9e-15
-4.87043	0.005232	LOC110532653	filensin-like	BFSP1	beaded filament structural protein 1	5.9e-136
-4.87608	4.1e-09	LOC110487074	metalloproteinase inhibitor 2-like	TIMP2	TIMP metallopeptidase inhibitor 2	2.7e-56
-4.88267	1.04e-05	saa	serum amyloid A	SAA2	serum amyloid A2	9e-44
-4.8846	0.006103	LOC110527924	potassium channel subfamily K member 15-like	KCNK9	potassium two pore domain channel subfamily K member 9	2.4e-135
-4.88612	0.005609	LOC110532180	RING finger protein 223-like	RNF223	ring finger protein 223	1.4e-40
-4.9108	0.00488	LOC110522006	hypoxanthine-guanine phosphoribosyltransferase-like	HPRT1	hypoxanthine phosphoribosyltransferase 1	3.6e-125
-4.92931	7.41e-07	hsd17b12a	hydroxysteroid (17-beta) dehydrogenase 12a	HSD17B12	hydroxysteroid 17-beta dehydrogenase 12	2.2e-134
-4.93121	3.4e-08	wee2	WEE2 oocyte meiosis inhibiting kinase	WEE2	WEE2 oocyte meiosis inhibiting kinase	5.9e-150
-4.93192	1.3e-09	LOC110531776	DNA damage inducible transcript 4 like	DDIT4L	DNA damage inducible transcript 4 like	9.5e-75
-4.94862	3.27e-07	LOC110489813	probable polyketide synthase 1	FASN	fatty acid synthase	3.5e-78
-4.96848	0.002303	LOC110530971	alanine aminotransferase 2-like	GPT	glutamic--pyruvic transaminase	4.6e-153
-4.98023	0.002985	LOC110487044	uncharacterized LOC110487044			#N/A
-4.98587	0.000374	LOC110521217	dual oxidase maturation factor 1-like	DUOXA2	dual oxidase maturation factor 2	3.9e-102
-4.99107	7.42e-11	c3-3	complement component C3-3	C3	complement C3	0
-5.00777	1.98e-05	LOC110492670	matrix metalloproteinase-9-like	MMP9	matrix metallopeptidase 9	0
-5.01041	2.95e-06	spdya	speedy/RINGO cell cycle regulator family member A	SPDYA	speedy/RINGO cell cycle regulator family member A	4.1e-103
-5.02011	0.004452	LOC110519101	C-type lectin domain family 4 member C-like	CD209	CD209 molecule	5.3e-13
-5.02424	9.09e-06	LOC110523662	protein phosphatase 1 regulatory subunit 3C-B-like	PPP1R3C	protein phosphatase 1 regulatory subunit 3C	1.9e-46
-5.0361	8.19e-07	cpeb1a	cytoplasmic polyadenylation element binding protein 1a	CPEB1	cytoplasmic polyadenylation element binding protein 1	0
-5.0408	0.002311	LOC100136345	OORP	OSBPL6	oxysterol binding protein like 6	0
-5.0967	0.000198	LOC110529368	melanocortin 2 receptor accessory protein 2	MRAP2	melanocortin 2 receptor accessory protein 2	6.8e-51
-5.13827	3.76e-10	btg4	B-cell translocation gene 4	BTG4	BTG anti-proliferation factor 4	7.9e-58
-5.16908	1.53e-05	cacna2d3	calcium voltage-gated channel auxiliary subunit alpha2delta 3	CACNA2D3	calcium voltage-gated channel auxiliary subunit alpha2delta 3	0
-5.16962	0.0008	LOC110497341	tetratricopeptide repeat protein 39B-like	TTC39B	tetratricopeptide repeat domain 39B	0
-5.17977	1.91e-05	LOC110505516	ras-related protein Rab-15-like	RAB15	RAB15, member RAS oncogene family	2e-97
-5.18339	1.47e-13	LOC110493464	uncharacterized LOC110493464	ZP4	zona pellucida glycoprotein 4	9.4e-33
-5.18786	0.002165	LOC110526242	adhesion G protein-coupled receptor G3-like	ADGRG3	adhesion G protein-coupled receptor G3	5.3e-73
-5.19291	4.49e-08	LOC110501683	gap junction beta-2 protein-like	GJB6	gap junction protein beta 6	3.9e-112
-5.19619	3.98e-05	LOC110517366	LIM domain only protein 7-like	LMO7	LIM domain 7	3e-103
-5.19972	0.001585	moxd1l	monooxygenase, DBH-like 1, like	MOXD1	monooxygenase DBH like 1	5.8e-98
-5.22194	3.15e-10	LOC110532736	myeloperoxidase-like	MPO	myeloperoxidase	0
-5.25501	6.75e-08	LOC110534265	uncharacterized LOC110534265			#N/A
-5.27988	1.36e-08	LOC110535186	uncharacterized LOC110535186			#N/A
-5.28067	7.64e-10	LOC110489853	syntabulin-like	SYBU	syntabulin	7.8e-128
-5.29674	6.53e-10	LOC110526767	cytoplasmic polyadenylation element-binding protein 1-like	CPEB1	cytoplasmic polyadenylation element binding protein 1	0
-5.29913	0.000108	LOC110502928	neuronal pentraxin-2-like	NPTX2	neuronal pentraxin 2	0
-5.33407	0.001981	LOC110503856	geminin coiled-coil domain-containing protein 1-like	GMNC	geminin coiled-coil domain containing	2.3e-20
-5.33843	3.58e-10	LOC110486091	actin, non-muscle 6.2	ACTB	actin beta	0
-5.37471	3.95e-13	LOC110506515	cytochrome b5-like	CYB5A	cytochrome b5 type A	9.4e-46
-5.38997	3.4e-08	LOC110498184	uncharacterized LOC110498184			#N/A
-5.39004	3.34e-07	LOC110534959	serine/threonine-protein kinase 31-like	STK31	serine/threonine kinase 31	0
-5.39501	0.000103	LOC110510048	uncharacterized LOC110510048	ARHGAP11A-SCG5	ARHGAP11A-SCG5 readthrough	1.3e-48
-5.40005	1.89e-08	LOC110531528	E3 ubiquitin-protein ligase TRIM39-like	TRIM39	tripartite motif containing 39	8.8e-28
-5.40204	4.88e-05	LOC110534740	uncharacterized LOC110534740			#N/A
-5.41293	0.002786	LOC110534887	uromodulin-like 1	UMODL1	uromodulin like 1	8.6e-58
-5.41412	0.000155	LOC110497178	uncharacterized LOC110497178			#N/A
-5.41566	5.74e-05	LOC110489817	probable polyketide synthase 1	FASN	fatty acid synthase	6e-85
-5.44364	1.82e-06	LOC110523398	scavenger receptor class B member 1-like	SCARB1	scavenger receptor class B member 1	0
-5.49505	0.000871	LOC110500971	uncharacterized LOC110500971			#N/A
-5.50755	5.55e-09	nanog	nanog homeobox	NKX3-1	NK3 homeobox 1	1.8e-10
-5.51207	1.89e-07	slbp2	stem-loop binding protein 2	SLBP	stem-loop binding protein	7.1e-31
-5.51327	7.63e-05	LOC110493788	beta-1,3-galactosyl-O-glycosyl-glycoprotein beta-1,6-N-acetylglucosaminyltransferase 3-like	GCNT3	glucosaminyl (N-acetyl) transferase 3, mucin type	5.4e-167
-5.52244	0.00048	LOC110486571	nucleoplasmin-like	NPM1	nucleophosmin 1	4.3e-19
-5.53627	0.000204	LOC110530437	opsin-5-like	OPN5	opsin 5	7.9e-63
-5.56545	5.65e-10	rbm44	RNA binding motif protein 44	RBM44	RNA binding motif protein 44	9.9e-23
-5.58355	0.008505	LOC110497208	uncharacterized LOC110497208			#N/A
-5.60446	0.008029	LOC110502462	filensin-like	BFSP1	beaded filament structural protein 1	3.7e-146
-5.60498	9.19e-07	LOC110508671	serine/threonine-protein kinase 17A-like	STK17A	serine/threonine kinase 17a	5.1e-155
-5.62453	0.000392	LOC110498638	probable E3 ubiquitin-protein ligase HERC3	HERC5	HECT and RLD domain containing E3 ubiquitin protein ligase 5	2e-147
-5.63843	2.22e-05	LOC110510078	wiskott-Aldrich syndrome protein family member 3-like	WASF3	WASP family member 3	8.4e-174
-5.66347	0.000395	LOC110520413	hydroxyacid oxidase 2-like	HAO2	hydroxyacid oxidase 2	1.4e-164
-5.67822	2.68e-11	LOC110535780	ladderlectin-like	ASGR2	asialoglycoprotein receptor 2	1.9e-07
-5.70038	1e-10	LOC110495458	late histone H2A.2.2-like	H2AX	H2A.X variant histone	2.1e-62
-5.70732	7.83e-08	LOC100136615	differentially regulated trout protein 1			#N/A
-5.74862	1.75e-08	LOC110515240	LIM domain only protein 7-like	LMO7	LIM domain 7	4.1e-101
-5.76	4.64e-07	LOC110496564	sorting nexin-10B-like	SNX10	sorting nexin 10	3.7e-52
-5.80969	0.000268	LOC110529717	snRNA-activating protein complex subunit 1-like	SNAPC1	small nuclear RNA activating complex polypeptide 1	6.6e-82
-5.83612	1.99e-10	LOC110537315	plastin-3-like	PLS3	plastin 3	0
-5.83816	2.9e-11	LOC110526771	cytoplasmic polyadenylation element-binding protein 1-like	CPEB1	cytoplasmic polyadenylation element binding protein 1	0
-5.8552	2.59e-09	LOC110495558	E3 ubiquitin-protein ligase TRIM21-like	TRIM21	tripartite motif containing 21	5.5e-64
-5.85635	4.28e-08	LOC110533418	sphingolipid delta(4)-desaturase/C4-monooxygenase DES2-like	DEGS2	delta 4-desaturase, sphingolipid 2	3.9e-169
-5.85885	0.000118	LOC110488903	gamma-aminobutyric acid receptor subunit alpha-4-like	GABRA4	gamma-aminobutyric acid type A receptor subunit alpha4	0
-5.94415	5.22e-07	LOC110515447	cytochrome P450 26A1-like	CYP26A1	cytochrome P450 family 26 subfamily A member 1	0
-5.94947	3.4e-08	LOC110492393	protein LSM14 homolog B-like	LSM14B	LSM family member 14B	8.5e-110
-5.95857	0.002482	LOC110527887	caM kinase-like vesicle-associated protein	CAMKV	CaM kinase like vesicle associated	0
-5.98062	5.68e-05	LOC110489166	growth/differentiation factor 9-like	GDF9	growth differentiation factor 9	1.2e-86
-5.99978	2.71e-10	LOC110502376	elongation of very long chain fatty acids protein 6-like	ELOVL6	ELOVL fatty acid elongase 6	2e-136
-6.01984	1.29e-10	alg13	ALG13 UDP-N-acetylglucosaminyltransferase subunit	ALG13	ALG13 UDP-N-acetylglucosaminyltransferase subunit	0
-6.07906	6.87e-05	larp6b	La ribonucleoprotein 6, translational regulator b	LARP6	La ribonucleoprotein 6, translational regulator	4.2e-59
-6.09409	1.22e-05	LOC110485686	tartrate-resistant acid phosphatase type 5-like	ACP5	acid phosphatase 5, tartrate resistant	9.3e-124
-6.11124	4.26e-10	rnf17	ring finger protein 17	RNF17	ring finger protein 17	0
-6.11668	4.85e-08	ddx43	DEAD (Asp-Glu-Ala-Asp) box polypeptide 43	DDX43	DEAD-box helicase 43	0
-6.128	4.99e-05	LOC110515930	alpha-2-macroglobulin-like	PZP	PZP alpha-2-macroglobulin like	7.4e-40
-6.16193	0.000107	LOC110525820	uncharacterized LOC110525820			#N/A
-6.19003	9.79e-08	LOC110515630	alpha-2-macroglobulin-like	A2M	alpha-2-macroglobulin	7.7e-71
-6.2077	1.2e-11	piwil1	piwi-like RNA-mediated gene silencing 1	PIWIL1	piwi like RNA-mediated gene silencing 1	0
-6.22046	8.19e-07	piwil2	piwi-like RNA-mediated gene silencing 2	PIWIL2	piwi like RNA-mediated gene silencing 2	0
-6.23493	0.001455	pias4b	protein inhibitor of activated STAT, 4b	PIAS4	protein inhibitor of activated STAT 4	8.6e-98
-6.24314	2.23e-09	zgc	KISc_KIF23_like and GBP_C domain-containing protein	KIF20A	kinesin family member 20A	4.1e-159
-6.247	0.001923	LOC110501906	heparan-sulfate 6-O-sulfotransferase 3-like	HS6ST3	heparan sulfate 6-O-sulfotransferase 3	0
-6.27622	0	zp3d.1	zona pellucida glycoprotein 3d tandem duplicate 1	ZP3	zona pellucida glycoprotein 3	1.1e-17
-6.30144	5.78e-10	LOC110521216	dual oxidase 2-like	DUOX1	dual oxidase 1	0
-6.34874	0	pabpc1l	poly(A) binding protein, cytoplasmic 1-like	PABPC1	poly(A) binding protein cytoplasmic 1	0
-6.36916	2.01e-11	LOC110502252	uromodulin-like	UMOD	uromodulin	6.4e-07
-6.37143	7.73e-08	ccnp	cyclin P	CCNP	cyclin P	6.5e-38
-6.40886	1.17e-05	LOC110535310	forkhead box protein H1-like			#N/A
-6.43555	0.000755	pou5f3	POU domain, class 5, transcription factor 3	POU3F4	POU class 3 homeobox 4	4.9e-68
-6.47205	0.000564	asz1	ankyrin repeat, SAM and basic leucine zipper domain containing 1	ASZ1	ankyrin repeat, SAM and basic leucine zipper domain containing 1	3.7e-97
-6.49093	3.15e-10	LOC110506456	G2/mitotic-specific cyclin-B1-like	CCNB1	cyclin B1	1.7e-108
-6.50888	2.24e-09	LOC110503547	uncharacterized LOC110503547	TCN1	transcobalamin 1	7.3e-05
-6.52148	0	LOC110525421	very low-density lipoprotein receptor-like	LRP4	LDL receptor related protein 4	4.5e-127
-6.53192	1.47e-13	patl2	PAT1 homolog 2	PATL2	PAT1 homolog 2	2.9e-90
-6.54649	0.000992	sycp2l	synaptonemal complex protein 2-like	SYCP2L	synaptonemal complex protein 2 like	2.4e-12
-6.55592	1.47e-13	LOC110488251	zona pellucida sperm-binding protein 4-like	ZP4	zona pellucida glycoprotein 4	7.2e-28
-6.55621	3.2e-07	LOC110527605	multidrug efflux pump SdrM-like			#N/A
-6.55675	0.000549	LOC110485854	UPF0575 protein C19orf67 homolog	C19orf67	chromosome 19 open reading frame 67	6e-57
-6.55764	3.95e-13	LOC110513708	alpha-2-macroglobulin-like	A2M	alpha-2-macroglobulin	7.3e-134
-6.58822	1.47e-13	LOC110499485	cystatin-like	CST2	cystatin SA	4e-19
-6.59566	1.35e-10	LOC110487073	metalloproteinase inhibitor 2-like	TIMP2	TIMP metallopeptidase inhibitor 2	2.8e-50
-6.60337	1.47e-13	LOC110493403	alpha-2-macroglobulin-like	A2M	alpha-2-macroglobulin	0
-6.61547	0	si	C2H2-type zinc finger protein	GTF3A	general transcription factor IIIA	9.2e-60
-6.62615	4.14e-11	LOC110523202	polymeric immunoglobulin receptor-like	CD300C	CD300c molecule	3.9e-07
-6.63208	6.56e-08	dnd1	DND microRNA-mediated repression inhibitor 1	DND1	DND microRNA-mediated repression inhibitor 1	8.4e-60
-6.63767	0	LOC110513657	ladderlectin-like	CLEC4M	C-type lectin domain family 4 member M	5.6e-10
-6.6535	0.000507	slc38a8a	solute carrier family 38 member 8a	SLC38A8	solute carrier family 38 member 8	4.2e-164
-6.66939	3.36e-06	LOC110495573	E3 ubiquitin-protein ligase TRIM39-like	TRIM21	tripartite motif containing 21	1.8e-63
-6.6695	1e-09	LOC110533180	tudor domain-containing protein 7A-like	TDRD7	tudor domain containing 7	0
-6.67532	0	LOC110533208	ladderlectin-like	MRC1	mannose receptor C-type 1	7.7e-05
-6.71594	0.000407	LOC110515135	fatty acid-binding protein, liver-type-like	FABP1	fatty acid binding protein 1	5.2e-33
-6.73128	0.00057	LOC110531038	uncharacterized LOC110531038			#N/A
-6.74638	0.000287	LOC110508831	LIM/homeobox protein Lhx8-like	LHX8	LIM homeobox 8	8.4e-164
-6.75791	0.000291	fam113	family with sequence similarity 113	PCED1A	PC-esterase domain containing 1A	5.1e-104
-6.76929	5.27e-12	LOC110514794	protein S100-A1-like	S100A1	S100 calcium binding protein A1	8.9e-39
-6.77824	1.89e-06	LOC110495047	alpha-2-macroglobulin-like	A2M	alpha-2-macroglobulin	1.7e-35
-6.79417	3.18e-06	LOC110496416	replication protein A 32 kDa subunit-A-like	RPA2	replication protein A2	8.2e-69
-6.79974	0.000221	LOC110530659	neurabin-1-like	PPP1R9A	protein phosphatase 1 regulatory subunit 9A	7.5e-103
-6.8	0.001684	LOC110522712	dual oxidase 2-like	DUOX1	dual oxidase 1	4.8e-38
-6.80008	1.43e-06	LOC110498564	fatty acid binding protein 1-B.1-like	FABP1	fatty acid binding protein 1	9.7e-46
-6.80651	7.42e-13	LOC110489830	uncharacterized LOC110489830			#N/A
-6.83103	0	ddx4	DEAD (Asp-Glu-Ala-Asp) box polypeptide 4	DDX4	DEAD-box helicase 4	0
-6.83336	0.00047	LOC110509208	neurabin-1-like	PPP1R9A	protein phosphatase 1 regulatory subunit 9A	9.2e-147
-6.86903	0.000146	LOC110499956	amphoterin-induced protein 2-like	AMIGO2	adhesion molecule with Ig like domain 2	6.9e-77
-6.88679	3.04e-08	LOC110526900	fatty acid binding protein 1-B.1-like	FABP1	fatty acid binding protein 1	4.6e-32
-6.92592	3.14e-12	LOC110486154	beta-1,4 N-acetylgalactosaminyltransferase 2-like	B4GALNT1	beta-1,4-N-acetyl-galactosaminyltransferase 1	8.7e-111
-6.96051	2.38e-07	LOC110486356	hemoglobin subunit beta-like	HBE1	hemoglobin subunit epsilon 1	4.6e-52
-7.00258	1.99e-11	LOC110490321	caprin-2-like	CAPRIN2	caprin family member 2	5.3e-114
-7.03204	0.000164	LOC110493509	uncharacterized LOC110493509			#N/A
-7.09113	0.000126	zgc	G-protein coupled receptor	GPR52	G protein-coupled receptor 52	3.3e-15
-7.11516	6.25e-08	tatdn2	TatD DNase domain containing 2	TATDN2	TatD DNase domain containing 2	2.7e-128
-7.2184	0	lect2	LECT2 neutrophil chemotactic factor	LECT2	leukocyte cell derived chemotaxin 2	5.1e-45
-7.22736	0	LOC110521989	creatine kinase B-type	CKB	creatine kinase B	0
-7.24306	2.81e-13	LOC110534270	perilipin-2-like	PLIN2	perilipin 2	8e-75
-7.30583	0	zpd	zona pellucida glycoprotein d	UMOD	uromodulin	3.5e-19
-7.36581	2.08e-07	LOC110519725	fatty acid binding protein 1-B.1-like	FABP1	fatty acid binding protein 1	4.6e-32
-7.38373	1.44e-09	LOC110485714	uncharacterized LOC110485714	ZP4	zona pellucida glycoprotein 4	6.5e-31
-7.44545	0	LOC110500170	caprin-2-like	CAPRIN2	caprin family member 2	3.4e-111
-7.46456	2.71e-05	zp3d.2	zona pellucida glycoprotein 3d tandem duplicate 2	ZP3	zona pellucida glycoprotein 3	9.9e-13
-7.49321	4.24e-05	LOC110490790	putative cation exchanger C521.04c			#N/A
-7.61414	1.69e-05	LOC110498563	fatty acid binding protein 1-B.1-like	FABP1	fatty acid binding protein 1	9.7e-46
-7.7654	0	LOC110534790	ladderlectin-like	MRC1	mannose receptor C-type 1	1.6e-09
-7.84583	1e-10	eif4e1b	eukaryotic translation initiation factor 4E family member 1B	EIF4E	eukaryotic translation initiation factor 4E	2.8e-109
-7.85067	1.18e-05	LOC110489294	coiled-coil domain-containing protein 106-like	CCDC106	coiled-coil domain containing 106	4.1e-67
-7.88497	7.75e-12	ccna1	cyclin A1	CCNA1	cyclin A1	6.8e-142
-7.89925	1.63e-12	LOC100136343	gonadal-soma derived growth factor			#N/A
-8.03183	2.29e-06	LOC110494557	gamma-glutamyltransferase 7-like	GGT7	gamma-glutamyltransferase 7	0
-8.08255	4.19e-10	LOC110499765	uncharacterized LOC110499765	UMODL1	uromodulin like 1	7.1e-17
-8.09402	7.61e-07	LOC110516481	zona pellucida sperm-binding protein 3-like			#N/A
-8.16313	2.13e-12	map1lc3c	microtubule-associated protein 1 light chain 3 gamma	MAP1LC3C	microtubule associated protein 1 light chain 3 gamma	3.2e-61
-8.1738	2.03e-06	LOC110522604	proteoglycan 4-like			#N/A
-8.24325	1.08e-06	lhx8a	LIM homeobox 8a	LHX8	LIM homeobox 8	6.2e-169
-8.25048	5.35e-10	LOC110523421	astacin-like metalloprotease toxin 5	MEP1B	meprin A subunit beta	2.2e-37
-8.26921	0	LOC110525028	fatty acid binding protein 1-B.1-like	FABP1	fatty acid binding protein 1	4e-47
-8.27207	1.3e-06	LOC110508417	dual specificity mitogen-activated protein kinase kinase 2-like	MAP2K2	mitogen-activated protein kinase kinase 2	3.2e-44
-8.29171	0	LOC110534791	ladderlectin-like	CD209	CD209 molecule	8.9e-08
-8.30519	4.41e-10	LOC110524865	uncharacterized LOC110524865			#N/A
-8.34263	9.1e-07	LOC110490791	low affinity vacuolar monovalent cation/H(+) antiporter-like			#N/A
-8.35554	4.41e-10	LOC110520269	vesicle-trafficking protein SEC22a-like	SEC22A	SEC22 homolog A, vesicle trafficking protein	3.1e-116
-8.39009	7.42e-13	LOC110510171	putative bifunctional UDP-N-acetylglucosamine transferase and deubiquitinase ALG13	ALG13	ALG13 UDP-N-acetylglucosaminyltransferase subunit	0
-8.44768	0	LOC110505566	fatty acid-binding protein, adipocyte-like	FABP4	fatty acid binding protein 4	4.6e-53
-8.55312	0	LOC110489829	uncharacterized LOC110489829			#N/A
-8.59476	0	LOC110532258	cytochrome c oxidase subunit 4 isoform 2, mitochondrial-like	COX4I1	cytochrome c oxidase subunit 4I1	2.6e-52
-8.59585	3.85e-07	LOC110523194	SUN domain-containing protein 1-like	SUN1	Sad1 and UNC84 domain containing 1	9e-58
-8.6128	9.18e-07	LOC110528421	protein B4-like	H1-8	H1.8 linker histone	7.1e-19
-8.62438	1.15e-06	LOC110486451	zona pellucida sperm-binding protein 4-like	ZP4	zona pellucida glycoprotein 4	8.8e-33
-8.67745	0	si	low-density lipoprotein receptor-related protein 1B-like	LRP4	LDL receptor related protein 4	4.4e-123
-8.68083	1.11e-06	stl2	rhamnose binding lectin STL2	EVA1C	eva-1 homolog C	2e-19
-8.68616	7.75e-12	LOC110528630	L-rhamnose-binding lectin CSL3-like	EVA1C	eva-1 homolog C	8.5e-19
-8.70532	3.27e-07	LOC110511645	pregnancy zone protein-like	A2M	alpha-2-macroglobulin	3.4e-57
-8.7822	2.08e-07	LOC110513302	thymosin beta-b	TMSB10	thymosin beta 10	8e-15
-8.79635	0	org	oogenesis-related gene			#N/A
-8.87952	1.47e-13	LOC110531003	titin-like	ZP3	zona pellucida glycoprotein 3	7e-58
-8.94234	1.98e-07	LOC110489123	uncharacterized LOC110489123			#N/A
-9.08269	0	LOC110500569	uncharacterized LOC110500569			#N/A
-9.12647	1.47e-08	LOC110493724	uncharacterized LOC110493724	EGFL6	EGF like domain multiple 6	7.9e-05
-9.16027	0	LOC110487071	metalloproteinase inhibitor 2-like	TIMP2	TIMP metallopeptidase inhibitor 2	3.5e-69
-9.16936	1.03e-12	zar1	zygote arrest 1	ZAR1L	zygote arrest 1 like	1.1e-74
-9.17029	0	LOC110522010	uncharacterized LOC110522010	ZP2	zona pellucida glycoprotein 2	3.6e-39
-9.17489	6.36e-08	LOC110506996	cyclin-dependent kinase inhibitor 1B-like	CDKN1B	cyclin dependent kinase inhibitor 1B	5.3e-18
-9.25217	0	kpna7	karyopherin alpha 7 (importin alpha 8)	KPNA2	karyopherin subunit alpha 2	0
-9.32181	4e-08	LOC110511640	zona pellucida sperm-binding protein 2-like			#N/A
-9.33188	2.11e-08	LOC110531718	uncharacterized LOC110531718			#N/A
-9.33892	6.6e-09	LOC110500597	thyroid receptor-interacting protein 6-like	LPP	LIM domain containing preferred translocation partner in lipoma	8.4e-106
-9.38999	0	LOC110521036	uncharacterized LOC110521036			#N/A
-9.39361	1.36e-08	LOC110495103	bromodomain-containing protein DDB_G0280777-like			#N/A
-9.4652	1.63e-08	LOC110521318	zona pellucida sperm-binding protein 3-like	ZP3	zona pellucida glycoprotein 3	6e-69
-9.50684	2.68e-09	LOC110531411	ubinuclein-1-like	UBN1	ubinuclein 1	2.8e-75
-9.51236	1.55e-12	LOC110525954	fatty acid binding protein 1-B.1-like	FABP1	fatty acid binding protein 1	4e-47
-9.56214	0.009988	LOC110495475	late histone H2A.2.2-like	H2AX	H2A.X variant histone	5e-63
-9.56507	1.53e-08	LOC110531000	zona pellucida sperm-binding protein 3-like	ZP3	zona pellucida glycoprotein 3	7.7e-61
-9.62879	0.009594	LOC110523893	cathepsin L1-like	CTSL	cathepsin L	2.8e-156
-9.64533	4.09e-09	LOC110486037	microtubule-associated proteins 1A/1B light chain 3C-like	MAP1LC3C	microtubule associated protein 1 light chain 3 gamma	9.1e-61
-9.65038	0.009912	LOC110490842	nidogen-2-like	NID2	nidogen 2	6.5e-10
-9.69862	0.009138	LOC110493434	uncharacterized LOC110493434	ZGLP1	zinc finger GATA like protein 1	2e-26
-9.71232	0.008577	LOC110522596	predicted GPI-anchored protein 58			#N/A
-9.80019	0.007547	LOC110487222	pregnancy zone protein-like	A2M	alpha-2-macroglobulin	1.6e-89
-9.8445	0.008765	LOC110519479	uncharacterized LOC110519479			#N/A
-9.89487	0.006721	LOC110530338	uncharacterized LOC110530338			#N/A
-9.9136	1.03e-12	LOC110509546	equistatin-like	NID2	nidogen 2	6e-12
-9.92943	0	LOC110492684	natterin-like protein			#N/A
-9.99739	0.005811	LOC110513015	alpha-1-macroglobulin-like	PZP	PZP alpha-2-macroglobulin like	4e-38
-10.0356	0.005232	LOC110519741	fatty acid binding protein 1-B.1-like	FABP1	fatty acid binding protein 1	4.6e-32
-10.0395	0.005205	LOC110508273	putative vitellogenin receptor	LRP1	LDL receptor related protein 1	6e-65
-10.0522	0.004817	LOC110491051	zona pellucida sperm-binding protein 2-like	ZP4	zona pellucida glycoprotein 4	1e-23
-10.0645	0.005811	LOC110531001	uncharacterized LOC110531001	ZP3	zona pellucida glycoprotein 3	2.4e-14
-10.0718	2.4e-09	LOC110511643	alpha-2-macroglobulin-like	A2M	alpha-2-macroglobulin	0
-10.0725	7.7e-10	LOC110531335	ladderlectin-like	ACAN	aggrecan	6.4e-05
-10.0878	0.005178	LOC110522597	predicted GPI-anchored protein 58			#N/A
-10.0916	0.005239	gdf3	growth differentiation factor 3	GDF3	growth differentiation factor 3	3.4e-85
-10.0994	0.004826	tmprss4b	transmembrane serine protease 4b	TMPRSS4	transmembrane serine protease 4	9e-96
-10.1374	0.004724	LOC110514612	L-rhamnose-binding lectin CSL2	ADGRL2	adhesion G protein-coupled receptor L2	3.7e-12
-10.1811	3.95e-13	opi-1	oocyte protease inhibitor-1	NID2	nidogen 2	8e-12
-10.1939	7.08e-10	buc	bucky ball			#N/A
-10.2009	0.005913	LOC110516437	high choriolytic enzyme 1-like	MEP1B	meprin A subunit beta	7.5e-35
-10.2022	2.43e-10	LOC110487072	metalloproteinase inhibitor 2-like	TIMP2	TIMP metallopeptidase inhibitor 2	1e-70
-10.2083	5.36e-10	LOC110527926	protein LSM14 homolog B-like	LSM14B	LSM family member 14B	4.3e-129
-10.2263	3.21e-09	LOC110486095	actin, non-muscle 6.2	ACTB	actin beta	0
-10.2515	0.003893	figla	folliculogenesis specific bHLH transcription factor	FIGLA	folliculogenesis specific bHLH transcription factor	2.2e-23
-10.2517	0.003983	mcm6l	MCM6 minichromosome maintenance deficient 6, like	MCM6	minichromosome maintenance complex component 6	0
-10.2951	0	LOC110525955	fatty acid binding protein 1-B.1-like	FABP1	fatty acid binding protein 1	3e-32
-10.2964	0	LOC110522008	uncharacterized LOC110522008	ZP2	zona pellucida glycoprotein 2	6.9e-38
-10.3514	1.12e-09	LOC110485717	adenylate cyclase, terminal-differentiation specific-like			#N/A
-10.3855	0.003072	LOC110522601	coiled-coil domain-containing protein 8-like			#N/A
-10.473	0.00287	LOC110531700	uncharacterized LOC110531700			#N/A
-10.485	0.002925	LOC110517769	L-rhamnose-binding lectin CSL2-like	ADGRL1	adhesion G protein-coupled receptor L1	5.5e-11
-10.4904	0.002683	LOC110515296	gamma-gliadin-like			#N/A
-10.5737	0	LOC110530612	uncharacterized LOC110530612			#N/A
-10.6055	0.002386	mov10l1	Mov10 like RISC complex RNA helicase 1	MOV10L1	Mov10 like RISC complex RNA helicase 1	0
-10.6082	0.002438	LOC110512927	alpha-2-macroglobulin-like	A2M	alpha-2-macroglobulin	3.1e-64
-10.614	0.002303	LOC110513014	alpha-2-macroglobulin-like	A2M	alpha-2-macroglobulin	0
-10.6149	0.002439	LOC110531339	ladderlectin-like	CLEC10A	C-type lectin domain containing 10A	2.3e-15
-10.6409	0.002271	tmem144	transmembrane protein 144	TMEM144	transmembrane protein 144	5.2e-125
-10.6788	0.002165	si	oocyte-specific F-box protein			#N/A
-10.681	0.001975	LOC110528628	L-rhamnose-binding lectin CSL3	EVA1C	eva-1 homolog C	5e-22
-10.6994	0.001928	LOC110500166	transmembrane protease serine 9-like	PRSS36	serine protease 36	6.6e-55
-10.7752	0	LOC110496390	nuclear pore complex protein Nup214-like			#N/A
-10.7872	0	LOC110493508	adenylate cyclase, terminal-differentiation specific-like			#N/A
-10.7955	0.001558	LOC110493439	mediator of RNA polymerase II transcription subunit 15-like			#N/A
-10.7973	0.001649	LOC110510219	claudin-like protein ZF-A89	CLDN4	claudin 4	6e-92
-10.7982	0.001815	LOC110517512	uncharacterized LOC110517512			#N/A
-10.8434	0	LOC110488177	zona pellucida sperm-binding protein 3-like	ZP3	zona pellucida glycoprotein 3	2.1e-49
-10.878	0.001395	cdca9	cell division cycle associated 9			#N/A
-10.9673	0.001193	LOC110500967	uncharacterized LOC110500967	UMODL1	uromodulin like 1	9.7e-17
-10.9729	8.23e-11	LOC110509009	proline-rich extensin-like protein EPR1			#N/A
-11.0347	9.66e-12	LOC110493625	zona pellucida sperm-binding protein 3-like			#N/A
-11.044	0.001124	LOC110494666	rho guanine nucleotide exchange factor 19-like	ARHGEF19	Rho guanine nucleotide exchange factor 19	3.4e-72
-11.0604	0.001131	LOC110531336	ladderlectin-like	CLEC10A	C-type lectin domain containing 10A	9e-16
-11.0887	0.001124	LOC110522598	glycine-rich cell wall structural protein 2-like			#N/A
-11.1055	0.000924	LOC110531534	E3 ubiquitin-protein ligase TRIM58-like	TRIM39	tripartite motif containing 39	6e-30
-11.1221	1.43e-11	LOC110522599	alpha carbonic anhydrase 8-like			#N/A
-11.1691	0.00086	LOC110521317	zona pellucida sperm-binding protein 3-like	ZP3	zona pellucida glycoprotein 3	6.3e-68
-11.1903	0.000822	LOC110528068	zona pellucida sperm-binding protein 3-like	ZP3	zona pellucida glycoprotein 3	9e-47
-11.1988	0.000949	cth1	cysteine three histidine 1	ZFP36L2	ZFP36 ring finger protein like 2	9.5e-26
-11.2381	0.000899	LOC110518391	low choriolytic enzyme-like	ASTL	astacin like metalloendopeptidase	4e-37
-11.2526	0	LOC110529392	uncharacterized LOC110529392	ZP2	zona pellucida glycoprotein 2	2.1e-38
-11.2822	0.00087	LOC110486092	actin, non-muscle 6.2	ACTB	actin beta	0
-11.3135	0	LOC110488189	uncharacterized serine-rich protein C215.13-like			#N/A
-11.3356	0.000653	LOC110528627	L-rhamnose-binding lectin CSL3-like	EVA1C	eva-1 homolog C	9.2e-20
-11.3443	4.33e-12	LOC110485746	zona pellucida sperm-binding protein 3-like			#N/A
-11.3717	0.000672	LOC110520830	L-rhamnose-binding lectin CSL2-like			#N/A
-11.4138	0.00068	LOC110522602	gamma-gliadin-like			#N/A
-11.4179	0.000666	LOC110523288	high choriolytic enzyme 1-like	MEP1A	meprin A subunit alpha	7.1e-21
-11.4328	0.000707	LOC110514515	uncharacterized LOC110514515			#N/A
-11.4553	0.000666	LOC110520438	zona pellucida sperm-binding protein 3-like	ZP3	zona pellucida glycoprotein 3	2.1e-72
-11.4734	0.000582	LOC110523422	astacin-like metalloprotease toxin 5	MEP1B	meprin A subunit beta	9e-38
-11.4752	1.03e-12	LOC110517477	polysialoglycoprotein-like			#N/A
-11.5252	0.00052	LOC110523896	cathepsin L1-like	CTSV	cathepsin V	5.6e-156
-11.5273	0.000545	LOC110521038	uncharacterized LOC110521038			#N/A
-11.5345	0.000485	foxr1	forkhead box R1	FOXR2	forkhead box R2	9e-38
-11.5422	0.000528	LOC110539121	coiled-coil domain-containing protein 8-like			#N/A
-11.5485	0.0005	LOC110535505	putative ferric-chelate reductase 1	FRRS1	ferric chelate reductase 1	2e-90
-11.5509	0.000485	LOC110529760	zona pellucida sperm-binding protein 3-like	ZP3	zona pellucida glycoprotein 3	1e-46
-11.5531	0	si	uncharacterized LOC110489914	EEF1A1	eukaryotic translation elongation factor 1 alpha 1	0
-11.6091	2.35e-11	LOC110500872	uncharacterized LOC110500872			#N/A
-11.6277	0.000485	LOC110508805	zona pellucida sperm-binding protein 4-like	ZP4	zona pellucida glycoprotein 4	2.1e-77
-11.6771	6.44e-13	LOC110508873	zona pellucida sperm-binding protein 3-like	ZP3	zona pellucida glycoprotein 3	6.2e-63
-11.7214	0.000375	LOC110528629	L-rhamnose-binding lectin CSL3-like	ADGRL2	adhesion G protein-coupled receptor L2	6.5e-15
-11.771	0.000439	LOC110487286	putative mediator of RNA polymerase II transcription subunit 26			#N/A
-11.7794	0.000323	LOC110523072	low-density lipoprotein receptor-like	LRP4	LDL receptor related protein 4	3.5e-127
-11.7824	0.000351	LOC110490324	transmembrane protease serine 9-like	PRSS36	serine protease 36	3.8e-54
-11.8184	0.000334	LOC100136727	polysialoglycoprotein			#N/A
-11.8243	0.000331	si	uncharacterized LOC110494617			#N/A
-11.8297	0.000327	LOC110521262	zona pellucida sperm-binding protein 3-like	ZP3	zona pellucida glycoprotein 3	8.4e-63
-11.8974	0.00029	LOC110506995	cyclin-dependent kinase inhibitor 1B-like	CDKN1B	cyclin dependent kinase inhibitor 1B	5.3e-18
-11.8988	0.000297	LOC110498933	DEP domain-containing protein 7-like	DEPDC7	DEP domain containing 7	4.6e-154
-11.9273	1.03e-12	LOC110500568	uncharacterized LOC110500568			#N/A
-11.9556	0.000312	LOC110521316	zona pellucida sperm-binding protein 3-like	ZP3	zona pellucida glycoprotein 3	6.7e-67
-11.9583	1.47e-13	LOC110530611	uncharacterized LOC110530611			#N/A
-11.9656	0.000268	LOC110509365	uncharacterized LOC110509365			#N/A
-11.9835	0.000291	LOC110487285	putative mediator of RNA polymerase II transcription subunit 26			#N/A
-11.9876	1.24e-12	LOC110535815	low-density lipoprotein receptor-related protein 1B-like	LRP4	LDL receptor related protein 4	2.3e-126
-11.9908	0.000245	npm2b	nucleophosmin/nucleoplasmin, 2b	NPM2	nucleophosmin/nucleoplasmin 2	1e-21
-11.9917	0.000291	LOC110486094	actin, non-muscle 6.2	ACTB	actin beta	0
-12.0263	0.000222	LOC110513353	polysialoglycoprotein-like			#N/A
-12.1053	0	LOC110516794	polysialoglycoprotein-like			#N/A
-12.1456	0.000203	stl3	rhamnose binding lectin STL3	EVA1C	eva-1 homolog C	9e-21
-12.1576	0.0002	LOC110513039	ladderlectin-like	ASGR2	asialoglycoprotein receptor 2	8e-05
-12.1698	2.81e-13	LOC110512890	uncharacterized LOC110512890			#N/A
-12.3138	0.000149	zar1l	zygote arrest 1-like	ZAR1L	zygote arrest 1 like	1.1e-79
-12.3504	0.000158	LOC110525029	fatty acid binding protein 1-B.1-like	FABP1	fatty acid binding protein 1	4e-47
-12.3534	0.000207	LOC110491050	zona pellucida sperm-binding protein 2-like	ZP2	zona pellucida glycoprotein 2	6.1e-27
-12.3733	0.000162	LOC110530246	ladderlectin-like	CLEC19A	C-type lectin domain containing 19A	2.1e-15
-12.4466	0.000118	LOC110497829	tubulin alpha chain-like	TUBA1C	tubulin alpha 1c	0
-12.472	0.000118	LOC110522007	uncharacterized LOC110522007	ZP2	zona pellucida glycoprotein 2	3.7e-35
-12.4964	0.000126	LOC110485718	involucrin-like			#N/A
-12.5174	0.000122	LOC110493476	zona pellucida sperm-binding protein 3-like			#N/A
-12.5971	0.000121	LOC110516997	uncharacterized LOC110516997			#N/A
-12.6311	8.85e-05	LOC110500566	uncharacterized LOC110500566			#N/A
-12.8163	7.74e-05	LOC110537228	avidin-related protein 1-like			#N/A
-12.8835	5.64e-05	LOC110530222	zona pellucida sperm-binding protein 4-like	ZP4	zona pellucida glycoprotein 4	7e-73
-12.9552	5.12e-05	LOC110530210	zona pellucida sperm-binding protein 3-like	ZP3	zona pellucida glycoprotein 3	4e-48
-13.3869	2.37e-05	LOC110508477	zona pellucida sperm-binding protein 3-like	ZP4	zona pellucida glycoprotein 4	4.3e-06
-13.4424	2.22e-05	LOC100136727	polysialoglycoprotein			#N/A
-14.3375	3.79e-06	LOC110512625	polysialoglycoprotein-like			#N/A
